# Supplementary material for: Regulating vesicle bilayer permeability and selectivity via stimuli-triggered polymersome-to-PICsome transition
Source: Nat Commun. 2020 Mar 23;11:1524. doi: 10.1038/s41467-020-15304-x (PMC7090076; doi:10.1038/s41467-020-15304-x)
Supplement: Supplementary file 3 — Source Data [file 41467_2020_15304_MOESM3_ESM.xlsx]

## Sheet: Figure 4a
Irradiation time / min	Scattering intensity / Kcps	<Dh> / nm
0	155	552
1	147.2	559
2	142.3	563
3	138.6	567
4	136.1	565
5	134.3	567
6	132.7	569
7	131.9	568
8	131.3	570
9	131.1	573
10	131.2	572

## Sheet: Figure 4b
Dh	f(Dh) / %
	Original polymersomes	UV 5 min	UV 10 min, PICsomes
2.01	0	35	70
2.328	0	35	70
2.696	0	35	70
3.122	0	35	70
3.615	0	35	70
4.187	0	35	70
4.849	0	35	70
5.615	0	35	70
6.503	0	35	70
7.531	0	35	70
8.721	0	35	70
10.1	0	35	70
11.7	0	35	70
13.54	0	35	70
15.69	0	35	70
18.17	0	35	70
21.04	0	35	70
24.36	0	35	70
28.21	0	35	70
32.67	0	35	70
37.84	0	35	70
43.82	0	35	70
50.75	0	35	70
58.77	0	35	70
68.06	0	35	70
78.82	0	35	70
91.28	0	35	70
105.7	0	35	70
122.4	0	35	70
141.8	0	35	70
164.2	0	35	70
190.1	0	35	70
220.2	0	35	70
255	0	35	70
295.3	0	35	70
342	0	35	70
396.1	5.4	37.2	70
458.7	20.9	50.4	81.3
531.2	31.6	63	96.8
615.1	28	64.4	101.9
712.4	13.4	54.1	92.5
825	0.7	40.9	77.5
955.4	0	35	70
1106	0	35	70
1281	0	35	70
1484	0	35	70
1718	0	35	70
1990	0	35	70
2305	0	35	70
2669	0	35	70
3091	0	35	70
3580	0	35	70
4145	0	35	70

## Sheet: Figure 5b
Wavelength / nm	Fluorescence intensity	Wavelength / nm	Fluorescence intensity	Wavelength / nm	Fluorescence intensity	Wavelength / nm	Fluorescence intensity	Wavelength / nm	Fluorescence intensity	Wavelength / nm	Fluorescence intensity	Wavelength / nm	Fluorescence intensity	Wavelength / nm	Fluorescence intensity	Wavelength / nm	Fluorescence intensity
	without UV		UV 1 min		UV 2 min		UV 3 min		UV 4 min		UV 5 min		UV 6 min		UV 8 min		UV 10 min
450	172.26	450	195.652	450	202.601	450	217.58	450	221.634	450	214.06	450	214.17	450	232.43	450	219.221
450.2	173.91	450.2	193.832	450.2	201.949	450.2	216.443	450.2	225.155	450.2	216.407	450.2	218.607	450.2	232.907	450.2	221.616
450.4	173.822	450.4	194.451	450.4	202.683	450.4	217.206	450.4	223.747	450.4	215.644	450.4	219.076	450.4	233.464	450.4	224.129
450.6	174.256	450.6	195.481	450.6	202.16	450.6	216.637	450.6	222.723	450.6	214.783	450.6	216.857	450.6	233.31	450.6	223.911
450.8	175.279	450.8	195.798	450.8	202.132	450.8	215.123	450.8	221.222	450.8	215.502	450.8	216.26	450.8	232.687	450.8	222.304
451	175.79	451	195.911	451	201.861	451	214.82	451	221.129	451	215.89	451	216.13	451	232.61	451	221.733
451.2	176.237	451.2	195.72	451.2	201.753	451.2	214.788	451.2	221.148	451.2	216.116	451.2	215.998	451.2	231.778	451.2	220.666
451.4	175.993	451.4	194.895	451.4	201.674	451.4	213.84	451.4	220.82	451.4	215.996	451.4	215.475	451.4	231.865	451.4	219.818
451.6	175.994	451.6	194.785	451.6	201.189	451.6	213.018	451.6	221.006	451.6	216.195	451.6	215.335	451.6	231.738	451.6	219.403
451.8	176.087	451.8	194.767	451.8	200.785	451.8	212.543	451.8	220.854	451.8	216.347	451.8	215.253	451.8	231.556	451.8	219.343
452	176.361	452	194.659	452	200.507	452	212.321	452	220.171	452	216.276	452	215.265	452	231.162	452	219.131
452.2	176.622	452.2	194.579	452.2	199.981	452.2	212.123	452.2	219.768	452.2	215.801	452.2	214.959	452.2	230.632	452.2	219.072
452.4	176.792	452.4	194.512	452.4	199.993	452.4	211.578	452.4	219.482	452.4	215.362	452.4	214.232	452.4	230.221	452.4	218.562
452.6	176.953	452.6	194.41	452.6	200.114	452.6	210.862	452.6	218.79	452.6	215.123	452.6	213.864	452.6	229.525	452.6	218.197
452.8	176.747	452.8	194.504	452.8	199.784	452.8	210.267	452.8	218.276	452.8	214.902	452.8	213.347	452.8	228.751	452.8	217.604
453	176.979	453	194.581	453	199.541	453	210.175	453	217.607	453	214.234	453	212.914	453	228.395	453	217.074
453.2	177.283	453.2	194.537	453.2	199.224	453.2	210.107	453.2	216.947	453.2	213.703	453.2	212.73	453.2	228.033	453.2	216.541
453.4	177.317	453.4	194.217	453.4	198.711	453.4	209.739	453.4	216.468	453.4	212.932	453.4	212.646	453.4	227.401	453.4	216.375
453.6	177.653	453.6	194.132	453.6	198.286	453.6	209.217	453.6	216.371	453.6	212.181	453.6	212.547	453.6	226.683	453.6	216.197
453.8	177.749	453.8	194.322	453.8	198.003	453.8	208.602	453.8	216.029	453.8	211.843	453.8	212.227	453.8	226.194	453.8	215.896
454	177.921	454	194.214	454	197.71	454	208.115	454	216.018	454	211.498	454	211.683	454	225.83	454	215.397
454.2	178.093	454.2	194.065	454.2	197.451	454.2	207.752	454.2	215.603	454.2	210.985	454.2	211.438	454.2	225.265	454.2	215.056
454.4	178.366	454.4	193.875	454.4	197.163	454.4	207.213	454.4	215.152	454.4	210.828	454.4	211.078	454.4	224.816	454.4	214.754
454.6	178.598	454.6	193.665	454.6	196.605	454.6	206.653	454.6	214.816	454.6	210.215	454.6	210.804	454.6	224.437	454.6	214.439
454.8	178.728	454.8	193.412	454.8	196.423	454.8	206.12	454.8	214.539	454.8	209.887	454.8	210.576	454.8	224.027	454.8	214.056
455	178.953	455	193.367	455	196.167	455	206.011	455	214.157	455	209.518	455	210.279	455	223.686	455	213.548
455.2	179.321	455.2	193.142	455.2	195.918	455.2	205.679	455.2	213.835	455.2	209.044	455.2	210.123	455.2	223.362	455.2	213.232
455.4	179.62	455.4	192.983	455.4	195.769	455.4	205.342	455.4	213.347	455.4	208.786	455.4	209.93	455.4	223.078	455.4	212.996
455.6	179.91	455.6	193.017	455.6	195.534	455.6	205.109	455.6	212.921	455.6	208.546	455.6	209.656	455.6	222.966	455.6	212.745
455.8	180.145	455.8	192.951	455.8	195.311	455.8	204.867	455.8	212.576	455.8	208.273	455.8	209.705	455.8	222.703	455.8	212.634
456	180.537	456	192.746	456	195.246	456	204.766	456	212.303	456	208.053	456	209.757	456	222.418	456	212.397
456.2	180.749	456.2	192.542	456.2	195.084	456.2	204.581	456.2	212.131	456.2	208.04	456.2	209.761	456.2	222.226	456.2	212.384
456.4	181.016	456.4	192.379	456.4	194.92	456.4	204.444	456.4	212.004	456.4	207.976	456.4	209.756	456.4	222.183	456.4	212.503
456.6	181.223	456.6	192.281	456.6	194.764	456.6	204.301	456.6	211.882	456.6	207.682	456.6	209.824	456.6	222.095	456.6	212.467
456.8	181.403	456.8	192.23	456.8	194.751	456.8	204.219	456.8	211.579	456.8	207.572	456.8	209.853	456.8	221.88	456.8	212.533
457	181.576	457	192.289	457	194.863	457	204.146	457	211.428	457	207.621	457	209.993	457	221.607	457	212.692
457.2	182.006	457.2	192.33	457.2	195.009	457.2	204.088	457.2	211.49	457.2	207.585	457.2	209.998	457.2	221.329	457.2	212.786
457.4	182.467	457.4	192.361	457.4	195.105	457.4	204.095	457.4	211.4	457.4	207.564	457.4	210.103	457.4	221.207	457.4	212.785
457.6	182.847	457.6	192.411	457.6	195.281	457.6	204.211	457.6	211.414	457.6	207.64	457.6	210.046	457.6	221.11	457.6	212.881
457.8	183.136	457.8	192.596	457.8	195.345	457.8	204.145	457.8	211.421	457.8	207.704	457.8	210.086	457.8	220.881	457.8	213.174
458	183.38	458	192.724	458	195.575	458	204.198	458	211.369	458	207.824	458	210.207	458	220.866	458	213.366
458.2	183.725	458.2	192.853	458.2	195.711	458.2	204.149	458.2	211.313	458.2	207.981	458.2	210.389	458.2	220.907	458.2	213.533
458.4	184.113	458.4	193.01	458.4	195.827	458.4	204.289	458.4	211.326	458.4	207.974	458.4	210.539	458.4	220.972	458.4	213.648
458.6	184.407	458.6	193.294	458.6	196.007	458.6	204.384	458.6	211.486	458.6	208.078	458.6	210.708	458.6	221.033	458.6	213.862
458.8	184.906	458.8	193.573	458.8	196.261	458.8	204.468	458.8	211.611	458.8	208.22	458.8	210.985	458.8	221.13	458.8	214.229
459	185.475	459	193.939	459	196.532	459	204.664	459	211.663	459	208.454	459	211.241	459	221.284	459	214.691
459.2	185.959	459.2	194.282	459.2	196.854	459.2	204.904	459.2	211.818	459.2	208.761	459.2	211.465	459.2	221.412	459.2	215.044
459.4	186.471	459.4	194.708	459.4	197.12	459.4	205.104	459.4	211.944	459.4	209.076	459.4	211.747	459.4	221.553	459.4	215.298
459.6	186.918	459.6	195.221	459.6	197.461	459.6	205.402	459.6	212.092	459.6	209.32	459.6	212.048	459.6	221.684	459.6	215.535
459.8	187.406	459.8	195.772	459.8	197.848	459.8	205.619	459.8	212.26	459.8	209.618	459.8	212.298	459.8	221.826	459.8	215.932
460	187.983	460	196.293	460	198.216	460	205.856	460	212.432	460	210.006	460	212.537	460	222.031	460	216.398
460.2	188.426	460.2	196.52	460.2	198.39	460.2	205.908	460.2	212.429	460.2	210.163	460.2	212.631	460.2	222.095	460.2	216.578
460.4	188.789	460.4	196.795	460.4	198.615	460.4	206.006	460.4	212.346	460.4	210.202	460.4	212.742	460.4	222.104	460.4	216.748
460.6	189.165	460.6	197.081	460.6	198.756	460.6	206.094	460.6	212.266	460.6	210.307	460.6	212.908	460.6	222.127	460.6	216.884
460.8	189.539	460.8	197.292	460.8	198.951	460.8	206.181	460.8	212.3	460.8	210.433	460.8	213.087	460.8	222.189	460.8	216.995
461	189.913	461	197.56	461	199.153	461	206.252	461	212.355	461	210.541	461	213.264	461	222.247	461	217.157
461.2	190.395	461.2	197.8	461.2	199.364	461.2	206.372	461.2	212.433	461.2	210.796	461.2	213.515	461.2	222.324	461.2	217.357
461.4	190.859	461.4	198.035	461.4	199.618	461.4	206.494	461.4	212.551	461.4	210.959	461.4	213.787	461.4	222.386	461.4	217.559
461.6	191.295	461.6	198.258	461.6	199.826	461.6	206.746	461.6	212.696	461.6	211.114	461.6	214.064	461.6	222.479	461.6	217.723
461.8	191.696	461.8	198.531	461.8	200.089	461.8	206.967	461.8	212.865	461.8	211.269	461.8	214.229	461.8	222.612	461.8	218.024
462	192.093	462	198.799	462	200.324	462	207.134	462	212.953	462	211.461	462	214.428	462	222.758	462	218.283
462.2	192.514	462.2	199.12	462.2	200.658	462.2	207.365	462.2	213.141	462.2	211.656	462.2	214.667	462.2	222.836	462.2	218.494
462.4	192.901	462.4	199.43	462.4	200.937	462.4	207.525	462.4	213.322	462.4	211.798	462.4	214.949	462.4	222.963	462.4	218.763
462.6	193.368	462.6	199.714	462.6	201.265	462.6	207.763	462.6	213.535	462.6	211.954	462.6	215.196	462.6	223.167	462.6	219.147
462.8	193.872	462.8	200.109	462.8	201.643	462.8	208.068	462.8	213.758	462.8	212.144	462.8	215.44	462.8	223.341	462.8	219.567
463	194.472	463	200.498	463	201.916	463	208.399	463	213.975	463	212.371	463	215.774	463	223.48	463	219.996
463.2	195.041	463.2	200.839	463.2	202.27	463.2	208.682	463.2	214.157	463.2	212.577	463.2	216.084	463.2	223.661	463.2	220.41
463.4	195.569	463.4	201.244	463.4	202.63	463.4	209.058	463.4	214.322	463.4	212.857	463.4	216.35	463.4	223.956	463.4	220.753
463.6	196.032	463.6	201.643	463.6	202.943	463.6	209.405	463.6	214.525	463.6	213.138	463.6	216.603	463.6	224.276	463.6	221.108
463.8	196.513	463.8	202.072	463.8	203.318	463.8	209.797	463.8	214.764	463.8	213.503	463.8	216.905	463.8	224.582	463.8	221.528
464	197.032	464	202.494	464	203.765	464	210.195	464	215.081	464	213.922	464	217.214	464	224.891	464	221.999
464.2	197.518	464.2	202.899	464.2	204.21	464.2	210.543	464.2	215.408	464.2	214.26	464.2	217.608	464.2	225.182	464.2	222.49
464.4	198.021	464.4	203.247	464.4	204.759	464.4	210.933	464.4	215.693	464.4	214.651	464.4	218.061	464.4	225.48	464.4	222.942
464.6	198.562	464.6	203.616	464.6	205.225	464.6	211.336	464.6	215.944	464.6	215.096	464.6	218.549	464.6	225.876	464.6	223.464
464.8	199.09	464.8	204.007	464.8	205.731	464.8	211.748	464.8	216.246	464.8	215.56	464.8	219.08	464.8	226.26	464.8	224.026
465	199.642	465	204.377	465	206.195	465	212.179	465	216.561	465	216.017	465	219.622	465	226.637	465	224.599
465.2	200.2	465.2	204.847	465.2	206.734	465.2	212.645	465.2	216.989	465.2	216.522	465.2	220.159	465.2	227.072	465.2	225.229
465.4	200.816	465.4	205.317	465.4	207.232	465.4	213.166	465.4	217.378	465.4	217.064	465.4	220.637	465.4	227.519	465.4	225.911
465.6	201.507	465.6	205.769	465.6	207.789	465.6	213.648	465.6	217.903	465.6	217.56	465.6	221.151	465.6	228.039	465.6	226.545
465.8	202.177	465.8	206.226	465.8	208.305	465.8	214.136	465.8	218.336	465.8	218.084	465.8	221.782	465.8	228.592	465.8	227.231
466	202.781	466	206.692	466	208.893	466	214.578	466	218.857	466	218.639	466	222.362	466	229.057	466	227.849
466.2	203.395	466.2	207.217	466.2	209.392	466.2	215.002	466.2	219.464	466.2	219.258	466.2	222.956	466.2	229.523	466.2	228.546
466.4	203.994	466.4	207.772	466.4	210.019	466.4	215.501	466.4	220.094	466.4	219.917	466.4	223.515	466.4	230.041	466.4	229.294
466.6	204.588	466.6	208.332	466.6	210.69	466.6	216.011	466.6	220.728	466.6	220.501	466.6	224.127	466.6	230.604	466.6	230.015
466.8	205.22	466.8	208.901	466.8	211.361	466.8	216.619	466.8	221.327	466.8	221.136	466.8	224.721	466.8	231.245	466.8	230.746
467	205.847	467	209.488	467	212.1	467	217.226	467	221.894	467	221.883	467	225.449	467	231.893	467	231.461
467.2	206.407	467.2	210.072	467.2	212.841	467.2	217.886	467.2	222.482	467.2	222.591	467.2	226.16	467.2	232.547	467.2	232.154
467.4	207.004	467.4	210.636	467.4	213.543	467.4	218.587	467.4	223.017	467.4	223.426	467.4	226.832	467.4	233.132	467.4	232.941
467.6	207.693	467.6	211.162	467.6	214.282	467.6	219.337	467.6	223.648	467.6	224.159	467.6	227.558	467.6	233.816	467.6	233.801
467.8	208.422	467.8	211.631	467.8	214.996	467.8	220.075	467.8	224.313	467.8	224.926	467.8	228.276	467.8	234.543	467.8	234.637
468	209.109	468	212.199	468	215.719	468	220.782	468	224.931	468	225.752	468	229.165	468	235.306	468	235.474
468.2	209.852	468.2	212.813	468.2	216.485	468.2	221.502	468.2	225.578	468.2	226.516	468.2	230	468.2	236.055	468.2	236.415
468.4	210.547	468.4	213.49	468.4	217.276	468.4	222.209	468.4	226.353	468.4	227.406	468.4	230.735	468.4	236.874	468.4	237.328
468.6	211.266	468.6	214.226	468.6	218.11	468.6	222.978	468.6	227.123	468.6	228.348	468.6	231.588	468.6	237.609	468.6	238.323
468.8	211.981	468.8	214.959	468.8	218.973	468.8	223.785	468.8	227.86	468.8	229.209	468.8	232.453	468.8	238.465	468.8	239.277
469	212.623	469	215.677	469	219.922	469	224.739	469	228.695	469	230.107	469	233.411	469	239.346	469	240.249
469.2	213.362	469.2	216.424	469.2	220.96	469.2	225.664	469.2	229.556	469.2	231.126	469.2	234.366	469.2	240.225	469.2	241.245
469.4	214.063	469.4	217.119	469.4	221.999	469.4	226.62	469.4	230.478	469.4	232.211	469.4	235.375	469.4	241.029	469.4	242.263
469.6	214.797	469.6	217.82	469.6	223.03	469.6	227.528	469.6	231.398	469.6	233.186	469.6	236.39	469.6	241.907	469.6	243.347
469.8	215.55	469.8	218.586	469.8	224.063	469.8	228.486	469.8	232.296	469.8	234.18	469.8	237.425	469.8	242.741	469.8	244.424
470	216.282	470	219.335	470	225.1	470	229.373	470	233.224	470	235.182	470	238.472	470	243.613	470	245.57
470.2	216.993	470.2	220.123	470.2	226.134	470.2	230.284	470.2	234.189	470.2	236.24	470.2	239.535	470.2	244.522	470.2	246.72
470.4	217.707	470.4	220.947	470.4	227.158	470.4	231.266	470.4	235.166	470.4	237.368	470.4	240.597	470.4	245.499	470.4	247.92
470.6	218.413	470.6	221.781	470.6	228.238	470.6	232.352	470.6	236.213	470.6	238.549	470.6	241.721	470.6	246.505	470.6	249.169
470.8	219.245	470.8	222.616	470.8	229.334	470.8	233.498	470.8	237.296	470.8	239.7	470.8	242.811	470.8	247.595	470.8	250.414
471	220.046	471	223.494	471	230.41	471	234.614	471	238.443	471	240.826	471	243.99	471	248.609	471	251.665
471.2	220.921	471.2	224.335	471.2	231.484	471.2	235.734	471.2	239.576	471.2	242.079	471.2	245.238	471.2	249.655	471.2	252.907
471.4	221.755	471.4	225.179	471.4	232.607	471.4	236.898	471.4	240.703	471.4	243.286	471.4	246.411	471.4	250.685	471.4	254.286
471.6	222.626	471.6	226.055	471.6	233.833	471.6	238.092	471.6	241.917	471.6	244.566	471.6	247.579	471.6	251.817	471.6	255.631
471.8	223.4	471.8	226.937	471.8	235.008	471.8	239.271	471.8	243.159	471.8	245.826	471.8	248.705	471.8	253.011	471.8	257.039
472	224.154	472	227.902	472	236.159	472	240.402	472	244.441	472	247.059	472	249.911	472	254.214	472	258.464
472.2	225.012	472.2	228.9	472.2	237.325	472.2	241.65	472.2	245.678	472.2	248.346	472.2	251.187	472.2	255.502	472.2	259.934
472.4	225.877	472.4	229.926	472.4	238.51	472.4	242.911	472.4	246.914	472.4	249.629	472.4	252.522	472.4	256.738	472.4	261.376
472.6	226.795	472.6	231.008	472.6	239.75	472.6	244.191	472.6	248.141	472.6	250.91	472.6	253.854	472.6	258.041	472.6	262.832
472.8	227.68	472.8	232.075	472.8	240.989	472.8	245.537	472.8	249.417	472.8	252.305	472.8	255.264	472.8	259.336	472.8	264.279
473	228.546	473	233.113	473	242.361	473	246.902	473	250.634	473	253.716	473	256.67	473	260.646	473	265.788
473.2	229.469	473.2	234.196	473.2	243.809	473.2	248.323	473.2	251.905	473.2	255.154	473.2	258.075	473.2	261.997	473.2	267.338
473.4	230.328	473.4	235.338	473.4	245.23	473.4	249.658	473.4	253.304	473.4	256.7	473.4	259.5	473.4	263.277	473.4	268.997
473.6	231.187	473.6	236.464	473.6	246.667	473.6	251.003	473.6	254.689	473.6	258.263	473.6	261.019	473.6	264.682	473.6	270.608
473.8	232.071	473.8	237.535	473.8	248.11	473.8	252.532	473.8	256.153	473.8	259.758	473.8	262.514	473.8	266.217	473.8	272.195
474	233.048	474	238.682	474	249.558	474	254.056	474	257.632	474	261.259	474	264.057	474	267.772	474	273.76
474.2	233.999	474.2	239.74	474.2	251.084	474.2	255.589	474.2	259.098	474.2	262.851	474.2	265.533	474.2	269.251	474.2	275.373
474.4	234.915	474.4	240.867	474.4	252.568	474.4	257.177	474.4	260.575	474.4	264.521	474.4	267.088	474.4	270.858	474.4	276.99
474.6	235.766	474.6	242.077	474.6	254.051	474.6	258.784	474.6	262.1	474.6	266.129	474.6	268.739	474.6	272.485	474.6	278.701
474.8	236.606	474.8	243.255	474.8	255.556	474.8	260.399	474.8	263.636	474.8	267.829	474.8	270.372	474.8	274.07	474.8	280.515
475	237.497	475	244.418	475	257.067	475	261.96	475	265.216	475	269.542	475	272.153	475	275.67	475	282.29
475.2	238.443	475.2	245.584	475.2	258.562	475.2	263.51	475.2	266.814	475.2	271.259	475.2	273.983	475.2	277.274	475.2	283.988
475.4	239.397	475.4	246.716	475.4	260.084	475.4	265.103	475.4	268.338	475.4	272.968	475.4	275.833	475.4	278.975	475.4	285.803
475.6	240.406	475.6	247.803	475.6	261.763	475.6	266.815	475.6	269.922	475.6	274.75	475.6	277.665	475.6	280.719	475.6	287.534
475.8	241.396	475.8	249.011	475.8	263.453	475.8	268.562	475.8	271.619	475.8	276.56	475.8	279.521	475.8	282.548	475.8	289.34
476	242.426	476	250.207	476	265.086	476	270.193	476	273.397	476	278.401	476	281.425	476	284.35	476	291.222
476.2	243.479	476.2	251.461	476.2	266.774	476.2	271.936	476.2	275.157	476.2	280.226	476.2	283.387	476.2	286.162	476.2	293.159
476.4	244.456	476.4	252.775	476.4	268.596	476.4	273.797	476.4	276.914	476.4	282.013	476.4	285.263	476.4	288.038	476.4	295.173
476.6	245.481	476.6	254.034	476.6	270.336	476.6	275.685	476.6	278.737	476.6	283.878	476.6	287.146	476.6	289.887	476.6	297.245
476.8	246.538	476.8	255.267	476.8	272.182	476.8	277.513	476.8	280.597	476.8	285.836	476.8	289.054	476.8	291.766	476.8	299.401
477	247.548	477	256.486	477	274.054	477	279.316	477	282.557	477	287.886	477	290.924	477	293.658	477	301.507
477.2	248.614	477.2	257.777	477.2	275.911	477.2	281.263	477.2	284.448	477.2	289.924	477.2	292.966	477.2	295.616	477.2	303.601
477.4	249.643	477.4	259.036	477.4	277.745	477.4	283.217	477.4	286.341	477.4	291.908	477.4	295.041	477.4	297.657	477.4	305.707
477.6	250.628	477.6	260.365	477.6	279.622	477.6	285.235	477.6	288.314	477.6	293.931	477.6	297.107	477.6	299.771	477.6	307.808
477.8	251.517	477.8	261.692	477.8	281.547	477.8	287.348	477.8	290.297	477.8	295.951	477.8	299.152	477.8	301.854	477.8	309.936
478	252.402	478	263.035	478	283.445	478	289.42	478	292.416	478	298.035	478	301.256	478	303.959	478	311.976
478.2	253.346	478.2	264.304	478.2	285.321	478.2	291.484	478.2	294.586	478.2	300.204	478.2	303.475	478.2	306.085	478.2	314.092
478.4	254.319	478.4	265.701	478.4	287.21	478.4	293.623	478.4	296.733	478.4	302.379	478.4	305.724	478.4	308.239	478.4	316.346
478.6	255.319	478.6	267.136	478.6	289.12	478.6	295.777	478.6	298.901	478.6	304.515	478.6	307.952	478.6	310.488	478.6	318.66
478.8	256.324	478.8	268.585	478.8	291.063	478.8	298.09	478.8	301.168	478.8	306.682	478.8	310.252	478.8	312.799	478.8	321.019
479	257.271	479	270.02	479	293.14	479	300.371	479	303.417	479	308.958	479	312.537	479	315.139	479	323.433
479.2	258.319	479.2	271.445	479.2	295.211	479.2	302.61	479.2	305.599	479.2	311.207	479.2	314.923	479.2	317.521	479.2	325.933
479.4	259.372	479.4	272.907	479.4	297.314	479.4	304.848	479.4	307.945	479.4	313.582	479.4	317.389	479.4	319.903	479.4	328.448
479.6	260.466	479.6	274.288	479.6	299.472	479.6	307.173	479.6	310.387	479.6	315.947	479.6	319.865	479.6	322.255	479.6	330.97
479.8	261.629	479.8	275.661	479.8	301.516	479.8	309.486	479.8	312.695	479.8	318.316	479.8	322.315	479.8	324.669	479.8	333.582
480	262.671	480	277.168	480	303.665	480	311.816	480	315.172	480	320.763	480	324.792	480	327.163	480	336.058
480.2	263.674	480.2	278.711	480.2	305.918	480.2	314.27	480.2	317.652	480.2	323.262	480.2	327.449	480.2	329.606	480.2	338.562
480.4	264.735	480.4	280.361	480.4	308.092	480.4	316.737	480.4	320.138	480.4	325.715	480.4	330.156	480.4	332.06	480.4	341.212
480.6	265.821	480.6	281.976	480.6	310.254	480.6	319.235	480.6	322.653	480.6	328.317	480.6	332.767	480.6	334.685	480.6	343.85
480.8	266.923	480.8	283.607	480.8	312.5	480.8	321.814	480.8	325.232	480.8	330.897	480.8	335.376	480.8	337.314	480.8	346.614
481	268.135	481	285.308	481	314.727	481	324.388	481	327.824	481	333.542	481	337.994	481	339.995	481	349.434
481.2	269.255	481.2	286.939	481.2	317.014	481.2	327.078	481.2	330.495	481.2	336.247	481.2	340.7	481.2	342.654	481.2	352.244
481.4	270.26	481.4	288.511	481.4	319.271	481.4	329.719	481.4	333.205	481.4	338.898	481.4	343.462	481.4	345.327	481.4	355.061
481.6	271.328	481.6	290.061	481.6	321.589	481.6	332.398	481.6	335.881	481.6	341.608	481.6	346.277	481.6	348.06	481.6	357.971
481.8	272.422	481.8	291.709	481.8	323.956	481.8	335.039	481.8	338.476	481.8	344.466	481.8	349.142	481.8	350.832	481.8	360.968
482	273.599	482	293.37	482	326.335	482	337.798	482	341.175	482	347.298	482	352.101	482	353.631	482	363.919
482.2	274.803	482.2	295.071	482.2	328.79	482.2	340.622	482.2	343.878	482.2	350.068	482.2	355.104	482.2	356.411	482.2	366.794
482.4	275.979	482.4	296.835	482.4	331.186	482.4	343.419	482.4	346.684	482.4	352.838	482.4	358.063	482.4	359.241	482.4	369.828
482.6	277.225	482.6	298.555	482.6	333.67	482.6	346.189	482.6	349.494	482.6	355.731	482.6	361.004	482.6	362.197	482.6	372.922
482.8	278.432	482.8	300.38	482.8	336.159	482.8	349.003	482.8	352.254	482.8	358.756	482.8	364.134	482.8	365.122	482.8	376.082
483	279.557	483	302.11	483	338.723	483	351.827	483	355.092	483	361.837	483	367.338	483	368.089	483	379.214
483.2	280.672	483.2	303.91	483.2	341.307	483.2	354.628	483.2	357.985	483.2	364.841	483.2	370.506	483.2	371.184	483.2	382.301
483.4	281.778	483.4	305.817	483.4	343.933	483.4	357.599	483.4	360.981	483.4	367.865	483.4	373.723	483.4	374.341	483.4	385.478
483.6	282.882	483.6	307.583	483.6	346.584	483.6	360.554	483.6	364.068	483.6	370.935	483.6	376.999	483.6	377.414	483.6	388.649
483.8	284.009	483.8	309.288	483.8	349.248	483.8	363.573	483.8	367.122	483.8	374.023	483.8	380.275	483.8	380.492	483.8	391.979
484	285.159	484	311.078	484	351.943	484	366.595	484	370.2	484	377.097	484	383.549	484	383.566	484	395.189
484.2	286.305	484.2	312.931	484.2	354.585	484.2	369.637	484.2	373.286	484.2	380.225	484.2	386.793	484.2	386.68	484.2	398.399
484.4	287.547	484.4	314.856	484.4	357.272	484.4	372.751	484.4	376.437	484.4	383.396	484.4	389.966	484.4	389.852	484.4	401.64
484.6	288.77	484.6	316.814	484.6	359.975	484.6	375.844	484.6	379.672	484.6	386.747	484.6	393.187	484.6	393.046	484.6	404.851
484.8	289.963	484.8	318.763	484.8	362.757	484.8	378.95	484.8	382.901	484.8	390.138	484.8	396.453	484.8	396.301	484.8	408.088
485	291.23	485	320.638	485	365.487	485	382.155	485	386.127	485	393.467	485	399.773	485	399.627	485	411.42
485.2	292.473	485.2	322.609	485.2	368.326	485.2	385.399	485.2	389.45	485.2	396.849	485.2	403.316	485.2	403.042	485.2	414.785
485.4	293.699	485.4	324.595	485.4	371.12	485.4	388.674	485.4	392.866	485.4	400.244	485.4	406.826	485.4	406.46	485.4	418.193
485.6	294.886	485.6	326.543	485.6	374.034	485.6	392.026	485.6	396.34	485.6	403.55	485.6	410.371	485.6	409.913	485.6	421.66
485.8	296.022	485.8	328.539	485.8	376.939	485.8	395.455	485.8	399.663	485.8	407.028	485.8	413.922	485.8	413.336	485.8	425.287
486	297.203	486	330.55	486	379.966	486	398.934	486	403.144	486	410.569	486	417.425	486	416.777	486	428.912
486.2	298.37	486.2	332.604	486.2	382.957	486.2	402.474	486.2	406.644	486.2	414.104	486.2	421.056	486.2	420.345	486.2	432.535
486.4	299.462	486.4	334.652	486.4	386.013	486.4	405.95	486.4	410.135	486.4	417.682	486.4	424.742	486.4	423.962	486.4	436.189
486.6	300.695	486.6	336.738	486.6	389.023	486.6	409.358	486.6	413.611	486.6	421.261	486.6	428.448	486.6	427.624	486.6	439.827
486.8	301.94	486.8	338.786	486.8	392.052	486.8	412.909	486.8	417.138	486.8	424.881	486.8	432.072	486.8	431.26	486.8	443.538
487	303.175	487	340.912	487	395.208	487	416.41	487	420.791	487	428.601	487	435.663	487	434.901	487	447.318
487.2	304.483	487.2	343.023	487.2	398.332	487.2	419.97	487.2	424.411	487.2	432.185	487.2	439.404	487.2	438.524	487.2	451.049
487.4	305.795	487.4	345.141	487.4	401.449	487.4	423.591	487.4	428.055	487.4	435.804	487.4	443.145	487.4	442.263	487.4	454.946
487.6	307.135	487.6	347.319	487.6	404.659	487.6	427.275	487.6	431.894	487.6	439.463	487.6	446.931	487.6	446.001	487.6	458.729
487.8	308.343	487.8	349.51	487.8	407.845	487.8	430.934	487.8	435.57	487.8	443.146	487.8	450.783	487.8	449.743	487.8	462.585
488	309.536	488	351.701	488	411.139	488	434.67	488	439.258	488	446.886	488	454.662	488	453.51	488	466.519
488.2	310.797	488.2	353.934	488.2	414.442	488.2	438.498	488.2	442.949	488.2	450.646	488.2	458.585	488.2	457.273	488.2	470.501
488.4	311.985	488.4	356.122	488.4	417.729	488.4	442.305	488.4	446.663	488.4	454.504	488.4	462.494	488.4	461.081	488.4	474.544
488.6	313.222	488.6	358.234	488.6	421.076	488.6	446.097	488.6	450.422	488.6	458.358	488.6	466.522	488.6	464.995	488.6	478.591
488.8	314.45	488.8	360.348	488.8	424.388	488.8	449.958	488.8	454.314	488.8	462.195	488.8	470.498	488.8	469.048	488.8	482.562
489	315.672	489	362.506	489	427.743	489	453.846	489	458.261	489	466.104	489	474.5	489	473.051	489	486.711
489.2	316.949	489.2	364.781	489.2	431.046	489.2	457.678	489.2	462.173	489.2	470.014	489.2	478.521	489.2	476.892	489.2	490.797
489.4	318.264	489.4	367.033	489.4	434.424	489.4	461.643	489.4	465.967	489.4	473.859	489.4	482.631	489.4	480.838	489.4	494.839
489.6	319.618	489.6	369.385	489.6	437.781	489.6	465.536	489.6	469.776	489.6	477.778	489.6	486.69	489.6	484.951	489.6	499.072
489.8	320.938	489.8	371.812	489.8	441.091	489.8	469.639	489.8	473.608	489.8	481.714	489.8	490.763	489.8	489.041	489.8	503.325
490	322.23	490	374.163	490	444.385	490	473.687	490	477.635	490	485.825	490	494.874	490	493.134	490	507.6
490.2	323.508	490.2	376.473	490.2	447.756	490.2	477.769	490.2	481.662	490.2	489.886	490.2	499.039	490.2	497.351	490.2	511.941
490.4	324.898	490.4	378.822	490.4	451.208	490.4	481.799	490.4	485.718	490.4	493.948	490.4	503.324	490.4	501.552	490.4	516.22
490.6	326.285	490.6	381.244	490.6	454.707	490.6	485.88	490.6	489.85	490.6	498.007	490.6	507.596	490.6	505.752	490.6	520.352
490.8	327.63	490.8	383.623	490.8	458.152	490.8	489.911	490.8	493.896	490.8	502.079	490.8	511.758	490.8	510.008	490.8	524.594
491	328.896	491	385.929	491	461.527	491	493.876	491	497.949	491	506.139	491	516.058	491	514.231	491	528.853
491.2	330.17	491.2	388.257	491.2	464.92	491.2	497.818	491.2	502.171	491.2	510.233	491.2	520.256	491.2	518.557	491.2	533.055
491.4	331.371	491.4	390.623	491.4	468.406	491.4	501.88	491.4	506.344	491.4	514.344	491.4	524.559	491.4	522.87	491.4	537.342
491.6	332.641	491.6	393.088	491.6	471.926	491.6	505.922	491.6	510.566	491.6	518.526	491.6	529.003	491.6	527.157	491.6	541.584
491.8	333.925	491.8	395.519	491.8	475.404	491.8	510.051	491.8	514.776	491.8	522.699	491.8	533.422	491.8	531.496	491.8	545.872
492	335.217	492	397.932	492	478.944	492	514.128	492	518.965	492	526.938	492	537.878	492	535.892	492	550.181
492.2	336.503	492.2	400.251	492.2	482.524	492.2	518.172	492.2	523.146	492.2	531.247	492.2	542.322	492.2	540.285	492.2	554.68
492.4	337.79	492.4	402.528	492.4	486.075	492.4	522.305	492.4	527.347	492.4	535.566	492.4	546.747	492.4	544.601	492.4	559.222
492.6	339.047	492.6	404.817	492.6	489.723	492.6	526.569	492.6	531.583	492.6	539.804	492.6	551.065	492.6	548.996	492.6	563.71
492.8	340.282	492.8	407.123	492.8	493.387	492.8	530.833	492.8	535.919	492.8	544.049	492.8	555.454	492.8	553.469	492.8	568.112
493	341.524	493	409.504	493	497.046	493	535.12	493	540.29	493	548.333	493	559.867	493	557.876	493	572.564
493.2	342.775	493.2	411.991	493.2	500.625	493.2	539.367	493.2	544.782	493.2	552.737	493.2	564.298	493.2	562.307	493.2	577.006
493.4	343.954	493.4	414.439	493.4	504.208	493.4	543.679	493.4	549.226	493.4	557.14	493.4	568.752	493.4	566.732	493.4	581.57
493.6	345.196	493.6	416.832	493.6	507.864	493.6	548.181	493.6	553.54	493.6	561.649	493.6	573.3	493.6	571.274	493.6	586.206
493.8	346.595	493.8	419.319	493.8	511.487	493.8	552.675	493.8	558.038	493.8	566.096	493.8	577.871	493.8	575.888	493.8	590.925
494	348.01	494	421.84	494	515.151	494	557.098	494	562.545	494	570.572	494	582.503	494	580.458	494	595.581
494.2	349.274	494.2	424.257	494.2	518.809	494.2	561.602	494.2	567.002	494.2	575.022	494.2	587.107	494.2	585.044	494.2	600.28
494.4	350.586	494.4	426.755	494.4	522.472	494.4	566.059	494.4	571.632	494.4	579.345	494.4	591.819	494.4	589.855	494.4	604.816
494.6	351.795	494.6	429.305	494.6	526.06	494.6	570.427	494.6	576.171	494.6	583.761	494.6	596.526	494.6	594.677	494.6	609.469
494.8	353.139	494.8	431.748	494.8	529.783	494.8	574.709	494.8	580.634	494.8	588.203	494.8	601.134	494.8	599.484	494.8	614.184
495	354.462	495	434.246	495	533.583	495	579.032	495	585.192	495	592.679	495	605.864	495	604.148	495	618.873
495.2	355.769	495.2	436.667	495.2	537.397	495.2	583.48	495.2	589.681	495.2	597.262	495.2	610.528	495.2	608.906	495.2	623.495
495.4	357.094	495.4	439.127	495.4	541.136	495.4	587.938	495.4	594.311	495.4	601.727	495.4	615.115	495.4	613.633	495.4	628.276
495.6	358.363	495.6	441.737	495.6	544.982	495.6	592.422	495.6	599.006	495.6	606.321	495.6	619.785	495.6	618.368	495.6	632.995
495.8	359.716	495.8	444.268	495.8	548.75	495.8	597.028	495.8	603.61	495.8	610.953	495.8	624.447	495.8	623.1	495.8	637.757
496	361.111	496	446.912	496	552.535	496	601.611	496	608.235	496	615.558	496	629.129	496	627.861	496	642.528
496.2	362.451	496.2	449.529	496.2	556.394	496.2	606.286	496.2	612.728	496.2	620.197	496.2	633.805	496.2	632.586	496.2	647.252
496.4	363.808	496.4	452.101	496.4	560.253	496.4	610.952	496.4	617.306	496.4	624.841	496.4	638.476	496.4	637.316	496.4	651.917
496.6	365.22	496.6	454.697	496.6	564.027	496.6	615.465	496.6	622.014	496.6	629.617	496.6	643.279	496.6	641.965	496.6	656.643
496.8	366.508	496.8	457.353	496.8	567.863	496.8	619.992	496.8	626.715	496.8	634.397	496.8	648.075	496.8	646.634	496.8	661.485
497	367.779	497	460.15	497	571.738	497	624.625	497	631.325	497	639.085	497	652.818	497	651.43	497	666.317
497.2	369.022	497.2	462.837	497.2	575.654	497.2	629.208	497.2	635.902	497.2	643.749	497.2	657.651	497.2	656.311	497.2	671.193
497.4	370.294	497.4	465.321	497.4	579.523	497.4	633.831	497.4	640.552	497.4	648.431	497.4	662.469	497.4	661.061	497.4	676.164
497.6	371.575	497.6	467.906	497.6	583.485	497.6	638.409	497.6	645.196	497.6	653.101	497.6	667.257	497.6	665.809	497.6	681.022
497.8	372.881	497.8	470.564	497.8	587.516	497.8	642.936	497.8	650.082	497.8	657.914	497.8	672.099	497.8	670.678	497.8	685.813
498	374.175	498	473.253	498	591.427	498	647.589	498	654.892	498	662.785	498	676.968	498	675.587	498	690.488
498.2	375.429	498.2	475.918	498.2	595.288	498.2	652.204	498.2	659.614	498.2	667.522	498.2	681.821	498.2	680.535	498.2	695.372
498.4	376.602	498.4	478.542	498.4	599.22	498.4	656.683	498.4	664.21	498.4	672.165	498.4	686.758	498.4	685.366	498.4	700.307
498.6	377.867	498.6	481.088	498.6	603.107	498.6	661.194	498.6	668.889	498.6	676.863	498.6	691.553	498.6	690.185	498.6	705.108
498.8	379.123	498.8	483.653	498.8	606.948	498.8	665.745	498.8	673.547	498.8	681.684	498.8	696.549	498.8	694.98	498.8	709.897
499	380.418	499	486.284	499	610.831	499	670.184	499	678.128	499	686.484	499	701.568	499	699.745	499	714.753
499.2	381.741	499.2	488.912	499.2	614.681	499.2	674.761	499.2	682.728	499.2	691.261	499.2	706.437	499.2	704.573	499.2	719.625
499.4	382.973	499.4	491.444	499.4	618.554	499.4	679.396	499.4	687.374	499.4	696.067	499.4	711.162	499.4	709.351	499.4	724.446
499.6	384.239	499.6	493.936	499.6	622.359	499.6	684.021	499.6	691.994	499.6	700.789	499.6	715.772	499.6	714.223	499.6	729.281
499.8	385.409	499.8	496.507	499.8	626.076	499.8	688.709	499.8	696.512	499.8	705.539	499.8	720.501	499.8	719.051	499.8	734.092
500	386.513	500	499.01	500	629.927	500	693.383	500	701.17	500	710.316	500	725.303	500	723.884	500	738.939
500.2	387.636	500.2	501.44	500.2	633.732	500.2	698.056	500.2	705.792	500.2	714.932	500.2	730.166	500.2	728.579	500.2	743.88
500.4	388.898	500.4	503.894	500.4	637.523	500.4	702.622	500.4	710.378	500.4	719.688	500.4	734.857	500.4	733.345	500.4	748.78
500.6	390.165	500.6	506.317	500.6	641.386	500.6	707.149	500.6	715.038	500.6	724.507	500.6	739.416	500.6	738.223	500.6	753.481
500.8	391.522	500.8	508.746	500.8	645.202	500.8	711.754	500.8	719.745	500.8	729.211	500.8	744.251	500.8	743.028	500.8	758.318
501	392.762	501	511.208	501	649.034	501	716.214	501	724.39	501	733.909	501	748.894	501	747.839	501	763.156
501.2	393.921	501.2	513.432	501.2	652.938	501.2	720.692	501.2	728.992	501.2	738.51	501.2	753.492	501.2	752.658	501.2	767.92
501.4	395.152	501.4	515.795	501.4	656.842	501.4	725.076	501.4	733.513	501.4	743.048	501.4	758.185	501.4	757.467	501.4	772.554
501.6	396.456	501.6	518.235	501.6	660.806	501.6	729.512	501.6	738.05	501.6	747.632	501.6	762.901	501.6	762.389	501.6	777.075
501.8	397.643	501.8	520.728	501.8	664.689	501.8	734.082	501.8	742.557	501.8	752.202	501.8	767.668	501.8	767.167	501.8	781.668
502	398.796	502	523.286	502	668.569	502	738.569	502	747.22	502	756.644	502	772.366	502	771.887	502	786.268
502.2	399.959	502.2	525.789	502.2	672.422	502.2	743.043	502.2	751.822	502.2	761.211	502.2	776.995	502.2	776.542	502.2	790.885
502.4	401.007	502.4	528.282	502.4	676.26	502.4	747.572	502.4	756.354	502.4	765.902	502.4	781.658	502.4	781.25	502.4	795.655
502.6	402.064	502.6	530.633	502.6	680.098	502.6	752.108	502.6	760.868	502.6	770.603	502.6	786.381	502.6	785.922	502.6	800.49
502.8	403.037	502.8	533.092	502.8	683.821	502.8	756.62	502.8	765.352	502.8	775.288	502.8	791.036	502.8	790.541	502.8	805.182
503	404.038	503	535.553	503	687.57	503	761.102	503	769.844	503	779.931	503	795.58	503	795.199	503	809.783
503.2	405.093	503.2	537.985	503.2	691.259	503.2	765.656	503.2	774.379	503.2	784.351	503.2	800.075	503.2	799.803	503.2	814.393
503.4	406.152	503.4	540.267	503.4	694.965	503.4	770.167	503.4	778.975	503.4	789.032	503.4	804.584	503.4	804.252	503.4	819.008
503.6	407.21	503.6	542.497	503.6	698.827	503.6	774.566	503.6	783.473	503.6	793.628	503.6	809.022	503.6	808.717	503.6	823.516
503.8	408.335	503.8	544.781	503.8	702.679	503.8	778.957	503.8	788.021	503.8	798.14	503.8	813.585	503.8	813.226	503.8	828.234
504	409.47	504	547.179	504	706.43	504	783.256	504	792.66	504	802.758	504	818.175	504	817.773	504	832.716
504.2	410.543	504.2	549.559	504.2	710.142	504.2	787.534	504.2	797.224	504.2	807.262	504.2	822.648	504.2	822.334	504.2	837.29
504.4	411.533	504.4	551.978	504.4	713.848	504.4	791.968	504.4	801.557	504.4	811.744	504.4	827.2	504.4	826.915	504.4	841.836
504.6	412.465	504.6	554.186	504.6	717.528	504.6	796.279	504.6	805.928	504.6	816.151	504.6	831.755	504.6	831.595	504.6	846.43
504.8	413.481	504.8	556.448	504.8	721.123	504.8	800.585	504.8	810.256	504.8	820.387	504.8	836.245	504.8	836.112	504.8	851.061
505	414.489	505	558.701	505	724.69	505	804.93	505	814.74	505	824.75	505	840.644	505	840.539	505	855.668
505.2	415.42	505.2	561.082	505.2	728.307	505.2	809.182	505.2	819.198	505.2	829.298	505.2	845.107	505.2	844.903	505.2	860.147
505.4	416.299	505.4	563.404	505.4	731.754	505.4	813.381	505.4	823.531	505.4	833.817	505.4	849.378	505.4	849.301	505.4	864.583
505.6	417.168	505.6	565.615	505.6	735.249	505.6	817.606	505.6	827.841	505.6	838.275	505.6	853.607	505.6	853.776	505.6	868.838
505.8	418.048	505.8	567.8	505.8	738.777	505.8	821.761	505.8	832.093	505.8	842.672	505.8	857.891	505.8	858.115	505.8	873.136
506	418.963	506	569.93	506	742.185	506	825.843	506	836.425	506	846.9	506	862.152	506	862.476	506	877.451
506.2	419.853	506.2	572.101	506.2	745.553	506.2	829.806	506.2	840.606	506.2	851.178	506.2	866.337	506.2	866.846	506.2	881.733
506.4	420.703	506.4	574.296	506.4	748.97	506.4	833.798	506.4	844.73	506.4	855.565	506.4	870.514	506.4	871.092	506.4	886.077
506.6	421.683	506.6	576.46	506.6	752.494	506.6	837.862	506.6	848.822	506.6	859.798	506.6	874.761	506.6	875.317	506.6	890.342
506.8	422.487	506.8	578.568	506.8	755.98	506.8	841.986	506.8	852.97	506.8	863.907	506.8	878.921	506.8	879.36	506.8	894.475
507	423.31	507	580.622	507	759.267	507	845.988	507	857.04	507	868.051	507	883.13	507	883.592	507	898.544
507.2	424.262	507.2	582.808	507.2	762.46	507.2	850.111	507.2	860.928	507.2	872.065	507.2	887.334	507.2	887.747	507.2	902.506
507.4	425.141	507.4	584.987	507.4	765.701	507.4	854.199	507.4	864.953	507.4	876.185	507.4	891.321	507.4	892.087	507.4	906.726
507.6	426.008	507.6	587.108	507.6	768.948	507.6	858.125	507.6	868.995	507.6	880.382	507.6	895.367	507.6	896.413	507.6	910.794
507.8	426.811	507.8	589.177	507.8	772.178	507.8	862.039	507.8	872.908	507.8	884.429	507.8	899.563	507.8	900.843	507.8	914.991
508	427.717	508	591.328	508	775.421	508	866.061	508	876.968	508	888.482	508	903.755	508	905.102	508	919.185
508.2	428.524	508.2	593.511	508.2	778.612	508.2	870.048	508.2	881.024	508.2	892.425	508.2	907.794	508.2	909.324	508.2	923.193
508.4	429.249	508.4	595.653	508.4	781.713	508.4	873.855	508.4	885.175	508.4	896.381	508.4	911.752	508.4	913.432	508.4	927.276
508.6	430.111	508.6	597.697	508.6	784.88	508.6	877.765	508.6	889.303	508.6	900.272	508.6	915.656	508.6	917.403	508.6	931.168
508.8	430.874	508.8	599.774	508.8	787.953	508.8	881.67	508.8	893.267	508.8	904.235	508.8	919.466	508.8	921.29	508.8	935.077
509	431.547	509	601.781	509	790.924	509	885.484	509	897.095	509	908.127	509	923.354	509	925.019	509	938.9
509.2	432.247	509.2	603.841	509.2	793.939	509.2	889.199	509.2	900.905	509.2	911.984	509.2	927.277	509.2	928.869	509.2	942.53
509.4	432.924	509.4	605.766	509.4	796.982	509.4	892.926	509.4	904.503	509.4	915.811	509.4	931.04	509.4	932.775	509.4	946.287
509.6	433.513	509.6	607.814	509.6	799.932	509.6	896.572	509.6	908.37	509.6	919.585	509.6	934.687	509.6	936.657	509.6	950.272
509.8	434.079	509.8	609.681	509.8	802.837	509.8	900.157	509.8	912.244	509.8	923.104	509.8	938.309	509.8	940.412	509.8	954.057
510	434.747	510	611.519	510	805.766	510	903.614	510	916.117	510	926.748	510	942.048	510	944.217	510	957.85
510.2	435.396	510.2	613.401	510.2	808.839	510.2	907.159	510.2	919.712	510.2	930.327	510.2	945.726	510.2	948.146	510.2	961.506
510.4	436.045	510.4	615.217	510.4	811.812	510.4	910.654	510.4	923.316	510.4	934.094	510.4	949.303	510.4	951.866	510.4	964.938
510.6	436.589	510.6	617.051	510.6	814.687	510.6	914.239	510.6	926.827	510.6	937.733	510.6	952.747	510.6	955.682	510.6	968.414
510.8	437.159	510.8	618.864	510.8	817.55	510.8	917.655	510.8	930.408	510.8	941.373	510.8	956.141	510.8	959.287	510.8	972.05
511	437.677	511	620.637	511	820.483	511	921.016	511	933.89	511	944.934	511	959.643	511	962.81	511	975.617
511.2	438.181	511.2	622.519	511.2	823.417	511.2	924.615	511.2	937.314	511.2	948.556	511.2	963.075	511.2	966.319	511.2	979.194
511.4	438.684	511.4	624.302	511.4	826.367	511.4	928.194	511.4	940.704	511.4	952.138	511.4	966.681	511.4	969.736	511.4	982.818
511.6	439.171	511.6	626.005	511.6	829.168	511.6	931.662	511.6	944.156	511.6	955.715	511.6	970.039	511.6	973.174	511.6	986.404
511.8	439.629	511.8	627.677	511.8	831.966	511.8	935.037	511.8	947.454	511.8	959.234	511.8	973.244	511.8	976.695	511.8	989.931
512	440.078	512	629.428	512	834.62	512	938.353	512	950.822	512	962.65	512	976.446	512	980.254	512	993.361
512.2	440.685	512.2	631.168	512.2	837.359	512.2	941.636	512.2	954.114	512.2	965.959	512.2	979.664	512.2	983.754	512.2	996.697
512.4	441.214	512.4	632.949	512.4	840.091	512.4	944.983	512.4	957.476	512.4	969.164	512.4	982.829	512.4	987.223	512.4	999.83
512.6	441.763	512.6	634.699	512.6	842.848	512.6	948.201	512.6	960.719	512.6	972.454	512.6	986.086	512.6	990.719	512.6	1003.06
512.8	442.329	512.8	636.424	512.8	845.568	512.8	951.172	512.8	963.93	512.8	975.887	512.8	989.39	512.8	994.153	512.8	1006.27
513	442.792	513	638.2	513	848.219	513	954.189	513	967.196	513	979.285	513	992.566	513	997.473	513	1009.45
513.2	443.321	513.2	639.838	513.2	850.826	513.2	957.158	513.2	970.359	513.2	982.542	513.2	995.756	513.2	1000.81	513.2	1012.66
513.4	443.88	513.4	641.381	513.4	853.397	513.4	960.072	513.4	973.373	513.4	985.67	513.4	998.941	513.4	1003.97	513.4	1015.66
513.6	444.449	513.6	643.005	513.6	855.918	513.6	963.057	513.6	976.324	513.6	988.75	513.6	1001.97	513.6	1007.15	513.6	1018.38
513.8	444.952	513.8	644.588	513.8	858.363	513.8	965.819	513.8	979.394	513.8	991.621	513.8	1004.96	513.8	1010.18	513.8	1021.09
514	445.35	514	646.04	514	860.798	514	968.665	514	982.327	514	994.549	514	1007.74	514	1013.04	514	1023.77
514.2	445.667	514.2	647.396	514.2	863.075	514.2	971.399	514.2	985.111	514.2	997.395	514.2	1010.54	514.2	1015.98	514.2	1026.58
514.4	445.991	514.4	648.848	514.4	865.415	514.4	973.927	514.4	987.915	514.4	1000.36	514.4	1013.42	514.4	1018.96	514.4	1029.35
514.6	446.315	514.6	650.165	514.6	867.657	514.6	976.456	514.6	990.459	514.6	1003.44	514.6	1016.19	514.6	1021.86	514.6	1032.24
514.8	446.733	514.8	651.379	514.8	870.03	514.8	979.081	514.8	993.099	514.8	1006.32	514.8	1018.95	514.8	1024.72	514.8	1035.02
515	447.001	515	652.639	515	872.291	515	981.88	515	995.87	515	1009.22	515	1021.74	515	1027.49	515	1037.65
515.2	447.206	515.2	653.888	515.2	874.382	515.2	984.517	515.2	998.592	515.2	1012.09	515.2	1024.34	515.2	1030.4	515.2	1040.21
515.4	447.522	515.4	655.202	515.4	876.49	515.4	987.075	515.4	1001.25	515.4	1014.68	515.4	1026.81	515.4	1033.35	515.4	1042.89
515.6	447.851	515.6	656.524	515.6	878.653	515.6	989.538	515.6	1003.66	515.6	1017.37	515.6	1029.6	515.6	1036.12	515.6	1045.41
515.8	448.224	515.8	657.651	515.8	880.696	515.8	991.847	515.8	1006	515.8	1020.01	515.8	1032.23	515.8	1038.84	515.8	1047.94
516	448.474	516	658.797	516	882.761	516	994.131	516	1008.43	516	1022.58	516	1034.8	516	1041.61	516	1050.55
516.2	448.685	516.2	659.802	516.2	884.809	516.2	996.428	516.2	1010.78	516.2	1025.06	516.2	1037.35	516.2	1044.15	516.2	1053.14
516.4	448.914	516.4	660.901	516.4	886.747	516.4	998.753	516.4	1013.3	516.4	1027.48	516.4	1039.75	516.4	1046.58	516.4	1055.58
516.6	449.123	516.6	661.932	516.6	888.535	516.6	1001	516.6	1015.61	516.6	1029.83	516.6	1042.07	516.6	1048.96	516.6	1058.03
516.8	449.276	516.8	662.933	516.8	890.245	516.8	1003.36	516.8	1017.73	516.8	1032.1	516.8	1044.39	516.8	1051.34	516.8	1060.43
517	449.493	517	663.987	517	892.027	517	1005.71	517	1019.86	517	1034.3	517	1046.67	517	1053.75	517	1062.71
517.2	449.685	517.2	664.92	517.2	893.656	517.2	1007.95	517.2	1022.1	517.2	1036.47	517.2	1048.99	517.2	1055.94	517.2	1065
517.4	449.91	517.4	665.874	517.4	895.311	517.4	1010.19	517.4	1024.31	517.4	1038.68	517.4	1051.2	517.4	1058.09	517.4	1067.16
517.6	450.131	517.6	666.938	517.6	896.981	517.6	1012.32	517.6	1026.54	517.6	1040.78	517.6	1053.45	517.6	1060.26	517.6	1069.27
517.8	450.234	517.8	667.942	517.8	898.509	517.8	1014.42	517.8	1028.69	517.8	1042.78	517.8	1055.61	517.8	1062.44	517.8	1071.41
518	450.293	518	668.849	518	900.008	518	1016.42	518	1030.52	518	1044.71	518	1057.61	518	1064.51	518	1073.51
518.2	450.498	518.2	669.746	518.2	901.634	518.2	1018.25	518.2	1032.56	518.2	1046.64	518.2	1059.6	518.2	1066.41	518.2	1075.53
518.4	450.714	518.4	670.623	518.4	903.162	518.4	1020.15	518.4	1034.55	518.4	1048.52	518.4	1061.53	518.4	1068.28	518.4	1077.41
518.6	450.98	518.6	671.488	518.6	904.687	518.6	1022.21	518.6	1036.47	518.6	1050.45	518.6	1063.29	518.6	1070.23	518.6	1079.29
518.8	451.096	518.8	672.306	518.8	906.271	518.8	1024.09	518.8	1038.29	518.8	1052.39	518.8	1065.1	518.8	1072.12	518.8	1081.18
519	451.162	519	673.159	519	907.88	519	1025.92	519	1040.23	519	1054.17	519	1066.73	519	1073.98	519	1082.94
519.2	451.161	519.2	673.785	519.2	909.404	519.2	1027.72	519.2	1042.13	519.2	1055.86	519.2	1068.27	519.2	1075.67	519.2	1084.71
519.4	451.156	519.4	674.368	519.4	910.786	519.4	1029.38	519.4	1043.92	519.4	1057.52	519.4	1069.91	519.4	1077.36	519.4	1086.43
519.6	451.243	519.6	675.043	519.6	912.274	519.6	1030.96	519.6	1045.66	519.6	1059.19	519.6	1071.67	519.6	1079.02	519.6	1088.06
519.8	451.35	519.8	675.84	519.8	913.727	519.8	1032.56	519.8	1047.33	519.8	1060.86	519.8	1073.4	519.8	1080.72	519.8	1089.76
520	451.421	520	676.581	520	915.182	520	1033.97	520	1049	520	1062.39	520	1075.09	520	1082.5	520	1091.31
520.2	451.455	520.2	677.263	520.2	916.444	520.2	1035.44	520.2	1050.54	520.2	1064.07	520.2	1076.68	520.2	1084.29	520.2	1092.69
520.4	451.567	520.4	677.89	520.4	917.78	520.4	1036.97	520.4	1051.85	520.4	1065.62	520.4	1078.28	520.4	1085.85	520.4	1094.11
520.6	451.583	520.6	678.599	520.6	918.851	520.6	1038.55	520.6	1053.34	520.6	1067.02	520.6	1079.91	520.6	1087.34	520.6	1095.64
520.8	451.448	520.8	679.191	520.8	919.841	520.8	1040.01	520.8	1054.78	520.8	1068.4	520.8	1081.37	520.8	1088.76	520.8	1097.18
521	451.255	521	679.79	521	920.92	521	1041.35	521	1056.04	521	1069.79	521	1082.63	521	1090.12	521	1098.51
521.2	451.192	521.2	680.355	521.2	921.902	521.2	1042.66	521.2	1057.38	521.2	1071.13	521.2	1084.1	521.2	1091.5	521.2	1099.77
521.4	451.13	521.4	681.103	521.4	922.72	521.4	1043.99	521.4	1058.72	521.4	1072.66	521.4	1085.46	521.4	1092.72	521.4	1100.95
521.6	451.07	521.6	681.677	521.6	923.533	521.6	1045.47	521.6	1060.06	521.6	1074.03	521.6	1086.77	521.6	1093.83	521.6	1102.28
521.8	450.886	521.8	682.266	521.8	924.331	521.8	1046.74	521.8	1061.2	521.8	1075.29	521.8	1088	521.8	1094.85	521.8	1103.68
522	450.779	522	682.752	522	925.102	522	1047.93	522	1062.39	522	1076.53	522	1089.04	522	1095.95	522	1104.92
522.2	450.667	522.2	683.104	522.2	925.808	522.2	1049.09	522.2	1063.54	522.2	1077.8	522.2	1090.01	522.2	1097.07	522.2	1106.2
522.4	450.376	522.4	683.431	522.4	926.608	522.4	1050.15	522.4	1064.56	522.4	1078.92	522.4	1091.11	522.4	1098.21	522.4	1107.42
522.6	450.162	522.6	683.751	522.6	927.301	522.6	1051.12	522.6	1065.73	522.6	1079.99	522.6	1091.96	522.6	1099.29	522.6	1108.52
522.8	450.03	522.8	683.997	522.8	928.04	522.8	1052.07	522.8	1066.7	522.8	1080.95	522.8	1092.7	522.8	1100.47	522.8	1109.26
523	449.929	523	684.281	523	928.789	523	1052.94	523	1067.81	523	1081.86	523	1093.59	523	1101.44	523	1110.12
523.2	449.843	523.2	684.486	523.2	929.429	523.2	1053.8	523.2	1068.92	523.2	1082.71	523.2	1094.41	523.2	1102.39	523.2	1110.95
523.4	449.661	523.4	684.704	523.4	929.97	523.4	1054.57	523.4	1069.82	523.4	1083.89	523.4	1095.24	523.4	1103.31	523.4	1111.67
523.6	449.436	523.6	684.996	523.6	930.598	523.6	1055.33	523.6	1070.68	523.6	1084.7	523.6	1096.02	523.6	1104.21	523.6	1112.41
523.8	449.212	523.8	685.303	523.8	931.012	523.8	1056.09	523.8	1071.45	523.8	1085.52	523.8	1096.72	523.8	1104.99	523.8	1113.25
524	448.945	524	685.626	524	931.374	524	1056.81	524	1072.03	524	1086.24	524	1097.35	524	1105.62	524	1113.81
524.2	448.697	524.2	685.872	524.2	931.78	524.2	1057.59	524.2	1072.45	524.2	1086.78	524.2	1097.94	524.2	1106.14	524.2	1114.51
524.4	448.542	524.4	685.939	524.4	932.222	524.4	1058.27	524.4	1072.91	524.4	1087.25	524.4	1098.59	524.4	1106.72	524.4	1115.04
524.6	448.388	524.6	685.952	524.6	932.566	524.6	1058.75	524.6	1073.62	524.6	1087.68	524.6	1099.2	524.6	1107.34	524.6	1115.53
524.8	448.143	524.8	686.196	524.8	932.914	524.8	1059.29	524.8	1074.23	524.8	1088.17	524.8	1099.64	524.8	1107.94	524.8	1115.94
525	447.798	525	686.397	525	933.231	525	1059.7	525	1074.84	525	1088.66	525	1100.01	525	1108.55	525	1116.41
525.2	447.495	525.2	686.546	525.2	933.498	525.2	1060.16	525.2	1075.24	525.2	1088.96	525.2	1100.57	525.2	1109.01	525.2	1116.76
525.4	447.198	525.4	686.69	525.4	933.585	525.4	1060.53	525.4	1075.55	525.4	1089.13	525.4	1100.97	525.4	1109.55	525.4	1117.23
525.6	446.953	525.6	686.853	525.6	933.762	525.6	1060.96	525.6	1075.86	525.6	1089.24	525.6	1101.32	525.6	1109.85	525.6	1117.68
525.8	446.7	525.8	687.003	525.8	933.886	525.8	1061.21	525.8	1076.03	525.8	1089.31	525.8	1101.71	525.8	1110.03	525.8	1118.15
526	446.372	526	687.092	526	933.96	526	1061.43	526	1076.25	526	1089.36	526	1102.01	526	1110.23	526	1118.3
526.2	446.096	526.2	687.135	526.2	934.141	526.2	1061.73	526.2	1076.46	526.2	1089.41	526.2	1102.31	526.2	1110.42	526.2	1118.46
526.4	445.784	526.4	687.224	526.4	934.191	526.4	1062.14	526.4	1076.6	526.4	1089.36	526.4	1102.59	526.4	1110.48	526.4	1118.56
526.6	445.535	526.6	687.234	526.6	934.206	526.6	1062.4	526.6	1076.87	526.6	1089.21	526.6	1102.74	526.6	1110.55	526.6	1118.56
526.8	445.198	526.8	687.208	526.8	933.968	526.8	1062.59	526.8	1077.01	526.8	1089.08	526.8	1102.69	526.8	1110.54	526.8	1118.59
527	444.902	527	687.171	527	933.775	527	1062.65	527	1077.08	527	1089.22	527	1102.67	527	1110.64	527	1118.74
527.2	444.549	527.2	687.168	527.2	933.672	527.2	1062.75	527.2	1077.07	527.2	1089.3	527.2	1102.65	527.2	1110.65	527.2	1118.85
527.4	444.161	527.4	687.056	527.4	933.614	527.4	1062.63	527.4	1077.25	527.4	1089.46	527.4	1102.62	527.4	1110.67	527.4	1119.03
527.6	443.621	527.6	686.874	527.6	933.552	527.6	1062.49	527.6	1077.26	527.6	1089.48	527.6	1102.58	527.6	1110.51	527.6	1118.95
527.8	443.094	527.8	686.703	527.8	933.498	527.8	1062.47	527.8	1077.12	527.8	1089.3	527.8	1102.59	527.8	1110.32	527.8	1118.87
528	442.644	528	686.506	528	933.422	528	1062.32	528	1076.93	528	1089.17	528	1102.5	528	1109.97	528	1118.69
528.2	442.147	528.2	686.153	528.2	933.245	528.2	1061.99	528.2	1076.7	528.2	1089	528.2	1102.22	528.2	1109.71	528.2	1118.34
528.4	441.652	528.4	685.761	528.4	932.967	528.4	1061.68	528.4	1076.44	528.4	1088.83	528.4	1102.07	528.4	1109.38	528.4	1118.07
528.6	441.215	528.6	685.32	528.6	932.757	528.6	1061.43	528.6	1076.08	528.6	1088.58	528.6	1101.85	528.6	1108.98	528.6	1117.64
528.8	440.612	528.8	685.031	528.8	932.435	528.8	1060.96	528.8	1075.52	528.8	1088.26	528.8	1101.69	528.8	1108.7	528.8	1117.29
529	440.048	529	684.681	529	932.086	529	1060.59	529	1075.02	529	1087.79	529	1101.5	529	1108.46	529	1116.82
529.2	439.52	529.2	684.349	529.2	931.79	529.2	1060.16	529.2	1074.55	529.2	1087.33	529.2	1101.11	529.2	1108.16	529.2	1116.58
529.4	439.015	529.4	683.858	529.4	931.394	529.4	1059.67	529.4	1074.06	529.4	1086.8	529.4	1100.73	529.4	1107.66	529.4	1116.38
529.6	438.556	529.6	683.4	529.6	930.977	529.6	1059.15	529.6	1073.72	529.6	1086.33	529.6	1100.38	529.6	1107.22	529.6	1115.99
529.8	438.03	529.8	682.9	529.8	930.492	529.8	1058.71	529.8	1073.17	529.8	1085.89	529.8	1100.01	529.8	1106.75	529.8	1115.49
530	437.494	530	682.441	530	930.104	530	1058.36	530	1072.5	530	1085.48	530	1099.65	530	1106.25	530	1114.9
530.2	436.958	530.2	681.935	530.2	929.714	530.2	1057.86	530.2	1071.85	530.2	1085	530.2	1099.11	530.2	1105.73	530.2	1114.24
530.4	436.466	530.4	681.4	530.4	929.091	530.4	1057.27	530.4	1071.3	530.4	1084.41	530.4	1098.54	530.4	1104.99	530.4	1113.63
530.6	435.94	530.6	680.868	530.6	928.563	530.6	1056.71	530.6	1070.67	530.6	1083.68	530.6	1097.96	530.6	1104.4	530.6	1113.18
530.8	435.369	530.8	680.205	530.8	928.006	530.8	1056.01	530.8	1070.04	530.8	1083.08	530.8	1097.39	530.8	1103.63	530.8	1112.67
531	434.74	531	679.498	531	927.312	531	1055.36	531	1069.1	531	1082.41	531	1096.75	531	1102.99	531	1112.04
531.2	434.184	531.2	678.966	531.2	926.527	531.2	1054.81	531.2	1068.17	531.2	1081.73	531.2	1095.95	531.2	1102.36	531.2	1111.3
531.4	433.647	531.4	678.303	531.4	925.806	531.4	1053.93	531.4	1067.4	531.4	1080.89	531.4	1095.15	531.4	1101.73	531.4	1110.49
531.6	433.083	531.6	677.714	531.6	925.016	531.6	1053.05	531.6	1066.45	531.6	1080.03	531.6	1094.24	531.6	1101.06	531.6	1109.56
531.8	432.541	531.8	677.138	531.8	924.219	531.8	1052.19	531.8	1065.54	531.8	1079.06	531.8	1093.3	531.8	1100.3	531.8	1108.6
532	432.023	532	676.415	532	923.323	532	1051.41	532	1064.77	532	1078.11	532	1092.48	532	1099.43	532	1107.67
532.2	431.442	532.2	675.626	532.2	922.474	532.2	1050.54	532.2	1063.82	532.2	1077.18	532.2	1091.62	532.2	1098.39	532.2	1106.76
532.4	430.709	532.4	674.857	532.4	921.505	532.4	1049.67	532.4	1062.99	532.4	1076.38	532.4	1090.68	532.4	1097.35	532.4	1105.8
532.6	430.016	532.6	674.067	532.6	920.503	532.6	1048.74	532.6	1062.01	532.6	1075.56	532.6	1089.77	532.6	1096.28	532.6	1104.78
532.8	429.268	532.8	673.248	532.8	919.37	532.8	1047.76	532.8	1061.07	532.8	1074.61	532.8	1088.64	532.8	1095.19	532.8	1103.71
533	428.532	533	672.471	533	918.19	533	1046.96	533	1060.04	533	1073.56	533	1087.53	533	1093.92	533	1102.65
533.2	427.909	533.2	671.528	533.2	917.042	533.2	1046.03	533.2	1058.79	533.2	1072.36	533.2	1086.5	533.2	1092.63	533.2	1101.54
533.4	427.178	533.4	670.729	533.4	915.897	533.4	1045.01	533.4	1057.54	533.4	1071.22	533.4	1085.41	533.4	1091.3	533.4	1100.36
533.6	426.392	533.6	669.905	533.6	914.792	533.6	1043.97	533.6	1056.24	533.6	1070.03	533.6	1084.24	533.6	1090.18	533.6	1099.26
533.8	425.6	533.8	668.876	533.8	913.587	533.8	1042.82	533.8	1054.99	533.8	1068.85	533.8	1083.13	533.8	1089.04	533.8	1098.28
534	424.821	534	667.959	534	912.393	534	1041.63	534	1053.71	534	1067.68	534	1081.94	534	1087.92	534	1097.13
534.2	424.118	534.2	667.049	534.2	911.172	534.2	1040.31	534.2	1052.32	534.2	1066.49	534.2	1080.81	534.2	1086.8	534.2	1096
534.4	423.371	534.4	666.218	534.4	909.994	534.4	1039.09	534.4	1051.12	534.4	1065.24	534.4	1079.51	534.4	1085.62	534.4	1094.73
534.6	422.604	534.6	665.335	534.6	908.719	534.6	1037.92	534.6	1049.78	534.6	1063.84	534.6	1078.08	534.6	1084.27	534.6	1093.41
534.8	421.825	534.8	664.532	534.8	907.543	534.8	1036.76	534.8	1048.55	534.8	1062.29	534.8	1076.77	534.8	1082.87	534.8	1091.95
535	421.028	535	663.732	535	906.271	535	1035.47	535	1047.25	535	1060.84	535	1075.4	535	1081.33	535	1090.43
535.2	420.228	535.2	662.958	535.2	904.961	535.2	1034.14	535.2	1045.72	535.2	1059.34	535.2	1073.96	535.2	1079.64	535.2	1088.96
535.4	419.531	535.4	662.159	535.4	903.741	535.4	1032.9	535.4	1044.26	535.4	1057.76	535.4	1072.52	535.4	1077.98	535.4	1087.49
535.6	418.733	535.6	661.366	535.6	902.381	535.6	1031.52	535.6	1042.84	535.6	1056.31	535.6	1071.11	535.6	1076.22	535.6	1085.91
535.8	417.905	535.8	660.494	535.8	901.017	535.8	1030.16	535.8	1041.53	535.8	1054.77	535.8	1069.47	535.8	1074.55	535.8	1084.46
536	416.97	536	659.62	536	899.681	536	1028.87	536	1040.18	536	1053.21	536	1067.82	536	1072.83	536	1082.98
536.2	416.004	536.2	658.725	536.2	898.158	536.2	1027.49	536.2	1038.78	536.2	1051.48	536.2	1066.16	536.2	1071.01	536.2	1081.31
536.4	415.135	536.4	657.717	536.4	896.737	536.4	1025.98	536.4	1037.36	536.4	1049.83	536.4	1064.46	536.4	1069.3	536.4	1079.53
536.6	414.158	536.6	656.602	536.6	895.362	536.6	1024.45	536.6	1035.81	536.6	1048.21	536.6	1062.87	536.6	1067.74	536.6	1077.93
536.8	413.198	536.8	655.534	536.8	894.018	536.8	1022.86	536.8	1034.35	536.8	1046.51	536.8	1061.21	536.8	1066.11	536.8	1076.28
537	412.248	537	654.419	537	892.757	537	1021.26	537	1032.96	537	1044.69	537	1059.32	537	1064.47	537	1074.55
537.2	411.331	537.2	653.303	537.2	891.248	537.2	1019.57	537.2	1031.35	537.2	1042.97	537.2	1057.47	537.2	1062.7	537.2	1072.65
537.4	410.433	537.4	652.286	537.4	889.818	537.4	1017.84	537.4	1029.71	537.4	1041.26	537.4	1055.73	537.4	1060.82	537.4	1070.62
537.6	409.537	537.6	651.173	537.6	888.213	537.6	1016.11	537.6	1027.96	537.6	1039.53	537.6	1054.1	537.6	1058.97	537.6	1068.71
537.8	408.547	537.8	649.973	537.8	886.684	537.8	1014.43	537.8	1026.08	537.8	1037.9	537.8	1052.13	537.8	1057.22	537.8	1066.72
538	407.68	538	648.872	538	885.211	538	1012.73	538	1024.25	538	1036.22	538	1050.12	538	1055.26	538	1064.82
538.2	406.889	538.2	647.603	538.2	883.588	538.2	1011.01	538.2	1022.45	538.2	1034.49	538.2	1048.16	538.2	1053.32	538.2	1062.84
538.4	405.95	538.4	646.25	538.4	881.803	538.4	1009.29	538.4	1020.35	538.4	1032.71	538.4	1046.16	538.4	1051.47	538.4	1060.99
538.6	405.043	538.6	644.883	538.6	880.111	538.6	1007.44	538.6	1018.33	538.6	1031.1	538.6	1044.24	538.6	1049.55	538.6	1059.09
538.8	404.157	538.8	643.602	538.8	878.381	538.8	1005.67	538.8	1016.29	538.8	1029.37	538.8	1042.22	538.8	1047.7	538.8	1057.08
539	403.285	539	642.407	539	876.541	539	1003.85	539	1014.41	539	1027.46	539	1040.26	539	1045.82	539	1055.08
539.2	402.388	539.2	641.034	539.2	874.684	539.2	1002.01	539.2	1012.38	539.2	1025.56	539.2	1038.38	539.2	1043.99	539.2	1053.14
539.4	401.504	539.4	639.737	539.4	872.824	539.4	1000.13	539.4	1010.34	539.4	1023.74	539.4	1036.5	539.4	1042.26	539.4	1051.1
539.6	400.572	539.6	638.434	539.6	871.076	539.6	998.258	539.6	1008.24	539.6	1021.8	539.6	1034.46	539.6	1040.24	539.6	1048.99
539.8	399.619	539.8	637.192	539.8	869.174	539.8	996.324	539.8	1006.15	539.8	1019.77	539.8	1032.3	539.8	1038.2	539.8	1046.82
540	398.541	540	635.837	540	867.252	540	994.216	540	1004.18	540	1017.56	540	1030.16	540	1035.96	540	1044.62
540.2	397.551	540.2	634.5	540.2	865.283	540.2	992.21	540.2	1002.27	540.2	1015.48	540.2	1027.92	540.2	1033.7	540.2	1042.56
540.4	396.636	540.4	633.221	540.4	863.532	540.4	990.216	540.4	1000.39	540.4	1013.28	540.4	1025.71	540.4	1031.39	540.4	1040.51
540.6	395.638	540.6	631.943	540.6	861.707	540.6	988.149	540.6	998.49	540.6	1011.2	540.6	1023.42	540.6	1029.46	540.6	1038.35
540.8	394.607	540.8	630.462	540.8	859.862	540.8	985.827	540.8	996.309	540.8	1009.1	540.8	1021.14	540.8	1027.47	540.8	1036.03
541	393.555	541	629.105	541	858.114	541	983.616	541	994.085	541	1006.9	541	1018.92	541	1025.37	541	1033.82
541.2	392.468	541.2	627.68	541.2	856.267	541.2	981.484	541.2	992.046	541.2	1004.71	541.2	1016.62	541.2	1023.18	541.2	1031.7
541.4	391.4	541.4	626.133	541.4	854.402	541.4	979.274	541.4	989.752	541.4	1002.48	541.4	1014.21	541.4	1020.9	541.4	1029.58
541.6	390.29	541.6	624.627	541.6	852.653	541.6	976.962	541.6	987.555	541.6	1000.06	541.6	1012.02	541.6	1018.73	541.6	1027.38
541.8	389.136	541.8	623.169	541.8	850.749	541.8	974.578	541.8	985.3	541.8	997.848	541.8	1009.67	541.8	1016.74	541.8	1025.1
542	388.091	542	621.724	542	848.748	542	972.37	542	983.199	542	995.634	542	1007.25	542	1014.62	542	1022.79
542.2	387.045	542.2	620.27	542.2	846.858	542.2	970.04	542.2	981.018	542.2	993.409	542.2	1004.94	542.2	1012.39	542.2	1020.45
542.4	385.995	542.4	618.752	542.4	844.953	542.4	967.746	542.4	978.721	542.4	991.083	542.4	1002.66	542.4	1010.12	542.4	1017.92
542.6	385.065	542.6	617.284	542.6	842.955	542.6	965.47	542.6	976.504	542.6	988.829	542.6	1000.14	542.6	1007.79	542.6	1015.41
542.8	384.228	542.8	615.721	542.8	840.979	542.8	963.244	542.8	974.072	542.8	986.539	542.8	997.726	542.8	1005.48	542.8	1012.82
543	383.276	543	614.275	543	838.892	543	961.023	543	971.822	543	984.268	543	995.456	543	1002.93	543	1010.36
543.2	382.243	543.2	612.729	543.2	836.799	543.2	958.973	543.2	969.461	543.2	981.933	543.2	993.059	543.2	1000.54	543.2	1007.96
543.4	381.079	543.4	611.192	543.4	834.714	543.4	956.682	543.4	966.983	543.4	979.714	543.4	990.604	543.4	998.154	543.4	1005.47
543.6	380.063	543.6	609.757	543.6	832.697	543.6	954.272	543.6	964.695	543.6	977.195	543.6	988.069	543.6	995.84	543.6	1003.05
543.8	379.009	543.8	608.306	543.8	830.553	543.8	951.842	543.8	962.286	543.8	974.71	543.8	985.587	543.8	993.52	543.8	1000.61
544	377.983	544	606.826	544	828.384	544	949.456	544	959.883	544	972.155	544	983.166	544	991.035	544	998.032
544.2	376.961	544.2	605.263	544.2	826.225	544.2	947.067	544.2	957.452	544.2	969.674	544.2	980.557	544.2	988.725	544.2	995.491
544.4	376.021	544.4	603.782	544.4	824.069	544.4	944.603	544.4	955.096	544.4	967.155	544.4	977.958	544.4	986.345	544.4	992.932
544.6	374.964	544.6	602.324	544.6	821.924	544.6	942.167	544.6	952.654	544.6	964.876	544.6	975.435	544.6	983.906	544.6	990.474
544.8	373.88	544.8	600.817	544.8	819.762	544.8	939.754	544.8	950.098	544.8	962.42	544.8	972.921	544.8	981.33	544.8	988.027
545	372.887	545	599.186	545	817.606	545	937.296	545	947.568	545	959.959	545	970.538	545	978.577	545	985.5
545.2	371.812	545.2	597.526	545.2	815.484	545.2	934.886	545.2	944.993	545.2	957.477	545.2	968.21	545.2	975.973	545.2	982.814
545.4	370.699	545.4	595.958	545.4	813.324	545.4	932.344	545.4	942.491	545.4	954.958	545.4	965.549	545.4	973.452	545.4	980.186
545.6	369.61	545.6	594.248	545.6	811.148	545.6	929.959	545.6	940.047	545.6	952.286	545.6	962.906	545.6	970.787	545.6	977.484
545.8	368.515	545.8	592.374	545.8	808.989	545.8	927.494	545.8	937.542	545.8	949.581	545.8	960.31	545.8	968.185	545.8	974.736
546	367.347	546	590.57	546	806.787	546	925.083	546	935.009	546	946.909	546	957.608	546	965.631	546	972.143
546.2	366.242	546.2	588.799	546.2	804.621	546.2	922.666	546.2	932.4	546.2	944.458	546.2	954.947	546.2	963.141	546.2	969.678
546.4	365.081	546.4	587.1	546.4	802.412	546.4	920.125	546.4	929.793	546.4	941.919	546.4	952.251	546.4	960.561	546.4	967.105
546.6	363.948	546.6	585.355	546.6	800.305	546.6	917.473	546.6	927.241	546.6	939.48	546.6	949.572	546.6	958.027	546.6	964.572
546.8	362.841	546.8	583.557	546.8	798.142	546.8	914.886	546.8	924.466	546.8	936.973	546.8	946.859	546.8	955.499	546.8	962.042
547	361.734	547	581.749	547	796.118	547	912.275	547	921.826	547	934.582	547	944.157	547	953.062	547	959.365
547.2	360.589	547.2	580.018	547.2	793.945	547.2	909.771	547.2	919.305	547.2	931.874	547.2	941.564	547.2	950.643	547.2	956.667
547.4	359.556	547.4	578.303	547.4	791.813	547.4	907.146	547.4	916.734	547.4	929.13	547.4	938.943	547.4	948.02	547.4	953.961
547.6	358.426	547.6	576.411	547.6	789.526	547.6	904.551	547.6	914.1	547.6	926.327	547.6	936.414	547.6	945.245	547.6	951.192
547.8	357.331	547.8	574.582	547.8	787.178	547.8	901.843	547.8	911.474	547.8	923.565	547.8	933.752	547.8	942.366	547.8	948.388
548	356.27	548	572.769	548	784.674	548	899.099	548	908.823	548	920.839	548	930.878	548	939.555	548	945.656
548.2	355.125	548.2	570.967	548.2	782.159	548.2	896.233	548.2	906.016	548.2	918.137	548.2	927.916	548.2	936.691	548.2	942.896
548.4	353.999	548.4	569.303	548.4	779.733	548.4	893.547	548.4	903.318	548.4	915.44	548.4	925.02	548.4	933.812	548.4	940.119
548.6	352.93	548.6	567.602	548.6	777.411	548.6	890.802	548.6	900.584	548.6	912.703	548.6	922.14	548.6	930.977	548.6	937.399
548.8	351.839	548.8	565.892	548.8	774.979	548.8	888.032	548.8	897.735	548.8	909.886	548.8	919.22	548.8	928.347	548.8	934.64
549	350.788	549	564.139	549	772.523	549	885.325	549	895.104	549	907.158	549	916.263	549	925.661	549	931.825
549.2	349.851	549.2	562.43	549.2	769.984	549.2	882.498	549.2	892.492	549.2	904.384	549.2	913.363	549.2	922.836	549.2	929.097
549.4	348.887	549.4	560.701	549.4	767.56	549.4	879.741	549.4	889.849	549.4	901.538	549.4	910.617	549.4	920.075	549.4	926.155
549.6	347.861	549.6	559.017	549.6	765.167	549.6	877.006	549.6	887.117	549.6	898.757	549.6	907.748	549.6	917.331	549.6	923.207
549.8	346.749	549.8	557.331	549.8	762.719	549.8	874.221	549.8	884.421	549.8	895.916	549.8	904.759	549.8	914.507	549.8	920.319
550	345.73	550	555.559	550	760.216	550	871.371	550	881.649	550	893.158	550	901.802	550	911.677	550	917.38
550.2	344.666	550.2	553.793	550.2	757.638	550.2	868.393	550.2	878.987	550.2	890.385	550.2	898.983	550.2	908.865	550.2	914.37
550.4	343.531	550.4	552.028	550.4	755.03	550.4	865.586	550.4	876.189	550.4	887.63	550.4	896.221	550.4	905.963	550.4	911.374
550.6	342.381	550.6	550.257	550.6	752.52	550.6	862.749	550.6	873.4	550.6	884.928	550.6	893.423	550.6	903.062	550.6	908.431
550.8	341.237	550.8	548.547	550.8	749.953	550.8	859.869	550.8	870.553	550.8	882.12	550.8	890.623	550.8	900.058	550.8	905.469
551	340.151	551	546.824	551	747.271	551	857.005	551	867.863	551	879.272	551	887.737	551	897.102	551	902.481
551.2	339.037	551.2	545.136	551.2	744.664	551.2	854.209	551.2	865.295	551.2	876.323	551.2	884.979	551.2	894.173	551.2	899.49
551.4	337.916	551.4	543.272	551.4	742.21	551.4	851.336	551.4	862.8	551.4	873.446	551.4	882.183	551.4	891.329	551.4	896.495
551.6	336.737	551.6	541.519	551.6	739.731	551.6	848.523	551.6	860.218	551.6	870.61	551.6	879.294	551.6	888.389	551.6	893.606
551.8	335.48	551.8	539.72	551.8	737.273	551.8	845.715	551.8	857.598	551.8	867.724	551.8	876.441	551.8	885.41	551.8	890.754
552	334.3	552	537.912	552	734.807	552	842.803	552	854.828	552	864.849	552	873.621	552	882.429	552	887.942
552.2	333.101	552.2	536.177	552.2	732.444	552.2	839.717	552.2	851.948	552.2	861.858	552.2	870.776	552.2	879.436	552.2	885.085
552.4	331.923	552.4	534.437	552.4	730.118	552.4	836.729	552.4	849.097	552.4	859.053	552.4	867.89	552.4	876.446	552.4	882.127
552.6	330.823	552.6	532.621	552.6	727.759	552.6	833.874	552.6	846.12	552.6	856.143	552.6	865.038	552.6	873.442	552.6	879.222
552.8	329.648	552.8	530.91	552.8	725.375	552.8	831.014	552.8	843.151	552.8	853.193	552.8	862.056	552.8	870.542	552.8	876.325
553	328.565	553	529.272	553	723.052	553	828.157	553	840.11	553	850.154	553	859.071	553	867.598	553	873.331
553.2	327.484	553.2	527.513	553.2	720.671	553.2	825.21	553.2	837.206	553.2	847.11	553.2	856.084	553.2	864.693	553.2	870.298
553.4	326.347	553.4	525.757	553.4	718.307	553.4	822.28	553.4	834.25	553.4	844.114	553.4	853.073	553.4	861.743	553.4	867.236
553.6	325.19	553.6	523.948	553.6	715.92	553.6	819.465	553.6	831.256	553.6	841.01	553.6	849.926	553.6	858.854	553.6	864.082
553.8	324.05	553.8	522.098	553.8	713.469	553.8	816.737	553.8	828.436	553.8	837.982	553.8	846.904	553.8	855.798	553.8	860.973
554	323.017	554	520.314	554	710.948	554	813.914	554	825.528	554	835.01	554	843.906	554	852.761	554	857.856
554.2	321.931	554.2	518.434	554.2	708.508	554.2	811.172	554.2	822.587	554.2	832.099	554.2	840.896	554.2	849.636	554.2	854.734
554.4	320.737	554.4	516.625	554.4	706.043	554.4	808.362	554.4	819.79	554.4	829.175	554.4	837.917	554.4	846.461	554.4	851.592
554.6	319.62	554.6	514.72	554.6	703.593	554.6	805.398	554.6	816.916	554.6	826.233	554.6	835.011	554.6	843.264	554.6	848.484
554.8	318.538	554.8	512.835	554.8	701.063	554.8	802.595	554.8	814.028	554.8	823.315	554.8	832.027	554.8	840.17	554.8	845.435
555	317.53	555	510.94	555	698.399	555	799.705	555	811.042	555	820.438	555	829.08	555	837.032	555	842.487
555.2	316.41	555.2	508.998	555.2	695.822	555.2	796.839	555.2	808.027	555.2	817.45	555.2	826.137	555.2	833.952	555.2	839.552
555.4	315.351	555.4	506.986	555.4	693.266	555.4	793.964	555.4	805.098	555.4	814.394	555.4	823.149	555.4	830.967	555.4	836.633
555.6	314.318	555.6	505.021	555.6	690.724	555.6	790.994	555.6	802.12	555.6	811.365	555.6	820.133	555.6	827.879	555.6	833.717
555.8	313.224	555.8	503.115	555.8	688.152	555.8	788.115	555.8	799.188	555.8	808.307	555.8	817.146	555.8	824.807	555.8	830.829
556	312.152	556	501.122	556	685.619	556	785.245	556	796.294	556	805.331	556	814.105	556	821.901	556	827.815
556.2	311.046	556.2	499.147	556.2	683.052	556.2	782.297	556.2	793.43	556.2	802.384	556.2	811.103	556.2	818.992	556.2	824.64
556.4	309.923	556.4	497.254	556.4	680.526	556.4	779.345	556.4	790.501	556.4	799.629	556.4	808.155	556.4	815.964	556.4	821.528
556.6	308.76	556.6	495.485	556.6	677.977	556.6	776.424	556.6	787.552	556.6	796.688	556.6	805.122	556.6	813.018	556.6	818.489
556.8	307.642	556.8	493.728	556.8	675.404	556.8	773.413	556.8	784.597	556.8	793.643	556.8	802.123	556.8	809.964	556.8	815.33
557	306.524	557	491.955	557	672.806	557	770.56	557	781.666	557	790.665	557	799.141	557	807.002	557	812.308
557.2	305.432	557.2	490.195	557.2	670.152	557.2	767.677	557.2	778.795	557.2	787.818	557.2	796.335	557.2	804.053	557.2	809.276
557.4	304.268	557.4	488.281	557.4	667.547	557.4	764.718	557.4	776.024	557.4	784.866	557.4	793.467	557.4	801.109	557.4	806.372
557.6	303.098	557.6	486.249	557.6	664.884	557.6	761.786	557.6	773.103	557.6	781.929	557.6	790.468	557.6	798.297	557.6	803.459
557.8	301.923	557.8	484.364	557.8	662.214	557.8	758.881	557.8	770.254	557.8	778.918	557.8	787.338	557.8	795.317	557.8	800.464
558	300.776	558	482.518	558	659.596	558	755.871	558	767.381	558	775.799	558	784.332	558	792.282	558	797.432
558.2	299.61	558.2	480.66	558.2	657.014	558.2	752.934	558.2	764.537	558.2	772.844	558.2	781.457	558.2	789.321	558.2	794.326
558.4	298.365	558.4	478.862	558.4	654.435	558.4	750.074	558.4	761.542	558.4	769.809	558.4	778.592	558.4	786.163	558.4	791.35
558.6	297.225	558.6	477.112	558.6	651.969	558.6	747.158	558.6	758.693	558.6	766.731	558.6	775.654	558.6	782.946	558.6	788.386
558.8	296.049	558.8	475.331	558.8	649.428	558.8	744.353	558.8	755.797	558.8	763.587	558.8	772.692	558.8	779.788	558.8	785.476
559	294.816	559	473.535	559	646.877	559	741.327	559	753.03	559	760.483	559	769.771	559	776.648	559	782.499
559.2	293.622	559.2	471.733	559.2	644.437	559.2	738.371	559.2	750.042	559.2	757.426	559.2	766.708	559.2	773.578	559.2	779.471
559.4	292.479	559.4	469.934	559.4	641.957	559.4	735.447	559.4	747.092	559.4	754.393	559.4	763.632	559.4	770.474	559.4	776.443
559.6	291.394	559.6	468.182	559.6	639.52	559.6	732.424	559.6	744.16	559.6	751.349	559.6	760.457	559.6	767.279	559.6	773.38
559.8	290.291	559.8	466.44	559.8	636.972	559.8	729.466	559.8	741.346	559.8	748.374	559.8	757.553	559.8	764.217	559.8	770.317
560	289.155	560	464.486	560	634.425	560	726.61	560	738.465	560	745.439	560	754.661	560	761.275	560	767.384
560.2	288.075	560.2	462.557	560.2	631.894	560.2	723.874	560.2	735.505	560.2	742.697	560.2	751.663	560.2	758.269	560.2	764.419
560.4	286.945	560.4	460.635	560.4	629.416	560.4	721.098	560.4	732.462	560.4	739.803	560.4	748.794	560.4	755.377	560.4	761.387
560.6	285.794	560.6	458.769	560.6	626.678	560.6	718.133	560.6	729.374	560.6	736.819	560.6	745.842	560.6	752.398	560.6	758.292
560.8	284.673	560.8	456.931	560.8	624.002	560.8	715.146	560.8	726.439	560.8	733.869	560.8	742.916	560.8	749.21	560.8	755.235
561	283.5	561	455.203	561	621.449	561	712.326	561	723.535	561	730.82	561	739.919	561	745.996	561	752.295
561.2	282.434	561.2	453.329	561.2	618.872	561.2	709.427	561.2	720.725	561.2	727.798	561.2	737.06	561.2	742.781	561.2	749.26
561.4	281.381	561.4	451.582	561.4	616.36	561.4	706.467	561.4	717.773	561.4	724.79	561.4	734.107	561.4	739.758	561.4	746.103
561.6	280.27	561.6	449.769	561.6	613.889	561.6	703.659	561.6	715.028	561.6	721.953	561.6	731.079	561.6	736.677	561.6	742.862
561.8	279.143	561.8	448.038	561.8	611.433	561.8	700.841	561.8	712.144	561.8	719.079	561.8	727.984	561.8	733.581	561.8	739.766
562	278.046	562	446.287	562	609.011	562	697.896	562	709.301	562	716.187	562	724.991	562	730.458	562	736.696
562.2	276.969	562.2	444.459	562.2	606.683	562.2	695.009	562.2	706.298	562.2	713.212	562.2	722.068	562.2	727.343	562.2	733.591
562.4	275.846	562.4	442.663	562.4	604.153	562.4	692.13	562.4	703.258	562.4	710.23	562.4	719.078	562.4	724.377	562.4	730.491
562.6	274.754	562.6	440.899	562.6	601.616	562.6	689.252	562.6	700.35	562.6	707.223	562.6	716.151	562.6	721.377	562.6	727.444
562.8	273.644	562.8	439.173	562.8	599.002	562.8	686.291	562.8	697.396	562.8	704.18	562.8	713.367	562.8	718.399	562.8	724.497
563	272.432	563	437.529	563	596.49	563	683.257	563	694.537	563	701.136	563	710.494	563	715.438	563	721.7
563.2	271.271	563.2	435.858	563.2	593.973	563.2	680.242	563.2	691.569	563.2	698.156	563.2	707.498	563.2	712.605	563.2	718.819
563.4	270.208	563.4	434.216	563.4	591.469	563.4	677.185	563.4	688.563	563.4	695.14	563.4	704.513	563.4	709.667	563.4	715.797
563.6	269.236	563.6	432.524	563.6	588.954	563.6	674.222	563.6	685.667	563.6	691.915	563.6	701.561	563.6	706.714	563.6	712.924
563.8	268.143	563.8	430.768	563.8	586.45	563.8	671.288	563.8	682.716	563.8	688.816	563.8	698.572	563.8	703.683	563.8	709.967
564	267.071	564	428.951	564	583.981	564	668.385	564	679.655	564	685.913	564	695.552	564	700.652	564	707.001
564.2	265.936	564.2	427.106	564.2	581.567	564.2	665.472	564.2	676.686	564.2	683.055	564.2	692.557	564.2	697.718	564.2	704.011
564.4	264.807	564.4	425.352	564.4	579.06	564.4	662.607	564.4	673.79	564.4	680.18	564.4	689.656	564.4	694.664	564.4	701.002
564.6	263.63	564.6	423.534	564.6	576.6	564.6	659.821	564.6	670.928	564.6	677.312	564.6	686.84	564.6	691.636	564.6	698.039
564.8	262.456	564.8	421.739	564.8	574.053	564.8	657.037	564.8	668.138	564.8	674.395	564.8	683.935	564.8	688.656	564.8	694.996
565	261.321	565	419.927	565	571.578	565	654.178	565	665.367	565	671.577	565	680.99	565	685.714	565	691.983
565.2	260.183	565.2	418.211	565.2	569.077	565.2	651.333	565.2	662.508	565.2	668.8	565.2	678.04	565.2	682.866	565.2	688.953
565.4	259.13	565.4	416.582	565.4	566.471	565.4	648.57	565.4	659.654	565.4	665.997	565.4	674.997	565.4	679.922	565.4	686.019
565.6	258.051	565.6	414.796	565.6	563.883	565.6	645.799	565.6	656.728	565.6	663.203	565.6	672.211	565.6	677.013	565.6	683.092
565.8	256.943	565.8	413.102	565.8	561.533	565.8	642.994	565.8	653.838	565.8	660.505	565.8	669.36	565.8	674.149	565.8	680.096
566	255.886	566	411.512	566	559.154	566	640.201	566	650.926	566	657.788	566	666.445	566	671.308	566	677.064
566.2	254.877	566.2	409.825	566.2	556.728	566.2	637.352	566.2	648.088	566.2	655.05	566.2	663.584	566.2	668.357	566.2	673.874
566.4	253.877	566.4	408.148	566.4	554.208	566.4	634.561	566.4	645.275	566.4	652.143	566.4	660.657	566.4	665.426	566.4	670.806
566.6	252.806	566.6	406.52	566.6	551.591	566.6	631.802	566.6	642.456	566.6	649.355	566.6	657.756	566.6	662.517	566.6	667.669
566.8	251.739	566.8	404.805	566.8	549.026	566.8	629.021	566.8	639.544	566.8	646.512	566.8	654.905	566.8	659.63	566.8	664.663
567	250.673	567	403.079	567	546.507	567	626.186	567	636.753	567	643.753	567	652.063	567	656.731	567	661.712
567.2	249.583	567.2	401.343	567.2	543.931	567.2	623.416	567.2	633.9	567.2	640.857	567.2	649.292	567.2	653.728	567.2	658.8
567.4	248.45	567.4	399.54	567.4	541.486	567.4	620.587	567.4	631.048	567.4	638.11	567.4	646.45	567.4	650.631	567.4	655.98
567.6	247.303	567.6	397.764	567.6	538.957	567.6	617.806	567.6	628.206	567.6	635.331	567.6	643.647	567.6	647.604	567.6	653.009
567.8	246.093	567.8	396.097	567.8	536.579	567.8	615.099	567.8	625.393	567.8	632.516	567.8	640.698	567.8	644.771	567.8	649.999
568	245.003	568	394.432	568	534.204	568	612.431	568	622.625	568	629.755	568	637.8	568	642.017	568	647.071
568.2	243.875	568.2	392.766	568.2	531.887	568.2	609.769	568.2	619.837	568.2	626.998	568.2	635.017	568.2	639.185	568.2	644.052
568.4	242.803	568.4	391.119	568.4	529.581	568.4	607.252	568.4	617.193	568.4	624.222	568.4	632.246	568.4	636.411	568.4	641.142
568.6	241.672	568.6	389.367	568.6	527.191	568.6	604.668	568.6	614.426	568.6	621.426	568.6	629.603	568.6	633.638	568.6	638.213
568.8	240.544	568.8	387.688	568.8	524.743	568.8	602.017	568.8	611.664	568.8	618.635	568.8	626.923	568.8	630.846	568.8	635.23
569	239.465	569	386.007	569	522.363	569	599.377	569	608.901	569	615.865	569	624.223	569	627.988	569	632.326
569.2	238.372	569.2	384.316	569.2	520.041	569.2	596.839	569.2	606.219	569.2	613.069	569.2	621.519	569.2	625.223	569.2	629.476
569.4	237.25	569.4	382.68	569.4	517.911	569.4	594.213	569.4	603.499	569.4	610.358	569.4	618.755	569.4	622.352	569.4	626.689
569.6	236.121	569.6	380.9	569.6	515.66	569.6	591.51	569.6	600.668	569.6	607.677	569.6	615.985	569.6	619.541	569.6	623.941
569.8	235.009	569.8	379.127	569.8	513.368	569.8	588.847	569.8	597.887	569.8	604.976	569.8	613.157	569.8	616.774	569.8	621.089
570	233.962	570	377.384	570	511.07	570	586.247	570	595.131	570	602.243	570	610.431	570	613.971	570	618.198
570.2	232.873	570.2	375.632	570.2	508.814	570.2	583.6	570.2	592.403	570.2	599.511	570.2	607.702	570.2	611.116	570.2	615.224
570.4	231.832	570.4	373.915	570.4	506.614	570.4	580.978	570.4	589.639	570.4	596.902	570.4	604.842	570.4	608.314	570.4	612.415
570.6	230.778	570.6	372.226	570.6	504.421	570.6	578.31	570.6	586.881	570.6	594.18	570.6	601.887	570.6	605.576	570.6	609.544
570.8	229.727	570.8	370.579	570.8	502.126	570.8	575.7	570.8	584.14	570.8	591.352	570.8	598.977	570.8	602.86	570.8	606.672
571	228.67	571	368.858	571	499.873	571	572.988	571	581.535	571	588.585	571	596.098	571	600.061	571	603.78
571.2	227.542	571.2	367.246	571.2	497.714	571.2	570.39	571.2	578.71	571.2	585.714	571.2	593.331	571.2	597.299	571.2	600.974
571.4	226.43	571.4	365.589	571.4	495.564	571.4	567.794	571.4	575.921	571.4	582.968	571.4	590.513	571.4	594.436	571.4	598.229
571.6	225.342	571.6	363.886	571.6	493.265	571.6	565.16	571.6	573.09	571.6	580.211	571.6	587.757	571.6	591.441	571.6	595.502
571.8	224.266	571.8	362.218	571.8	490.937	571.8	562.525	571.8	570.204	571.8	577.443	571.8	585.111	571.8	588.571	571.8	592.732
572	223.312	572	360.57	572	488.626	572	559.9	572	567.456	572	574.819	572	582.378	572	585.803	572	589.921
572.2	222.323	572.2	358.885	572.2	486.392	572.2	557.301	572.2	564.788	572.2	572.147	572.2	579.643	572.2	583.038	572.2	587.095
572.4	221.318	572.4	357.192	572.4	484.071	572.4	554.915	572.4	562.083	572.4	569.577	572.4	576.837	572.4	580.351	572.4	584.197
572.6	220.358	572.6	355.48	572.6	481.699	572.6	552.439	572.6	559.35	572.6	566.835	572.6	574.177	572.6	577.584	572.6	581.417
572.8	219.302	572.8	353.862	572.8	479.293	572.8	549.94	572.8	556.658	572.8	564.043	572.8	571.405	572.8	574.812	572.8	578.523
573	218.289	573	352.184	573	476.839	573	547.397	573	553.943	573	561.386	573	568.692	573	571.9	573	575.76
573.2	217.237	573.2	350.391	573.2	474.489	573.2	544.799	573.2	551.293	573.2	558.78	573.2	566.065	573.2	569.067	573.2	573.027
573.4	216.138	573.4	348.67	573.4	472.198	573.4	542.263	573.4	548.647	573.4	556.138	573.4	563.472	573.4	566.34	573.4	570.311
573.6	215.033	573.6	346.986	573.6	469.874	573.6	539.722	573.6	546.117	573.6	553.545	573.6	560.865	573.6	563.621	573.6	567.676
573.8	214.045	573.8	345.341	573.8	467.579	573.8	537.021	573.8	543.642	573.8	551.017	573.8	558.381	573.8	560.815	573.8	565.11
574	213.069	574	343.783	574	465.285	574	534.352	574	541.079	574	548.525	574	555.804	574	558.125	574	562.493
574.2	212.012	574.2	342.205	574.2	463.176	574.2	531.766	574.2	538.522	574.2	545.917	574.2	553.222	574.2	555.479	574.2	559.819
574.4	210.987	574.4	340.649	574.4	460.989	574.4	529.22	574.4	535.951	574.4	543.25	574.4	550.573	574.4	552.9	574.4	557.265
574.6	210.028	574.6	339.063	574.6	458.768	574.6	526.733	574.6	533.364	574.6	540.549	574.6	547.933	574.6	550.402	574.6	554.558
574.8	209.039	574.8	337.535	574.8	456.574	574.8	524.269	574.8	530.667	574.8	538.058	574.8	545.279	574.8	547.911	574.8	551.833
575	208.012	575	336.028	575	454.452	575	521.685	575	528.171	575	535.531	575	542.742	575	545.311	575	549.197
575.2	206.964	575.2	334.498	575.2	452.316	575.2	519.065	575.2	525.706	575.2	532.955	575.2	540.013	575.2	542.638	575.2	546.524
575.4	205.992	575.4	333.012	575.4	450.222	575.4	516.519	575.4	523.217	575.4	530.395	575.4	537.329	575.4	540.074	575.4	543.853
575.6	204.994	575.6	331.494	575.6	448.085	575.6	513.957	575.6	520.694	575.6	527.98	575.6	534.734	575.6	537.555	575.6	541.188
575.8	203.956	575.8	329.975	575.8	445.87	575.8	511.436	575.8	518.134	575.8	525.498	575.8	532.208	575.8	535.13	575.8	538.511
576	202.935	576	328.376	576	443.676	576	508.973	576	515.738	576	522.932	576	529.641	576	532.579	576	535.747
576.2	201.869	576.2	326.841	576.2	441.456	576.2	506.517	576.2	513.172	576.2	520.391	576.2	527.123	576.2	529.944	576.2	533.083
576.4	200.879	576.4	325.349	576.4	439.313	576.4	504.15	576.4	510.581	576.4	517.79	576.4	524.556	576.4	527.338	576.4	530.513
576.6	199.979	576.6	323.855	576.6	437.153	576.6	501.714	576.6	508.004	576.6	515.096	576.6	521.995	576.6	524.785	576.6	527.999
576.8	199.034	576.8	322.297	576.8	434.901	576.8	499.278	576.8	505.428	576.8	512.559	576.8	519.396	576.8	522.159	576.8	525.498
577	198.134	577	320.767	577	432.627	577	496.879	577	502.871	577	510.054	577	516.811	577	519.528	577	523.035
577.2	197.15	577.2	319.194	577.2	430.467	577.2	494.434	577.2	500.261	577.2	507.625	577.2	514.2	577.2	516.857	577.2	520.464
577.4	196.144	577.4	317.615	577.4	428.374	577.4	491.896	577.4	497.68	577.4	505.121	577.4	511.594	577.4	514.29	577.4	517.894
577.6	195.156	577.6	316.156	577.6	426.369	577.6	489.532	577.6	495.065	577.6	502.571	577.6	509.095	577.6	511.756	577.6	515.267
577.8	194.171	577.8	314.691	577.8	424.31	577.8	487.141	577.8	492.53	577.8	500.022	577.8	506.553	577.8	509.261	577.8	512.665
578	193.21	578	313.242	578	422.407	578	484.692	578	490.059	578	497.584	578	504.021	578	506.784	578	510.107
578.2	192.283	578.2	311.738	578.2	420.324	578.2	482.255	578.2	487.566	578.2	495.186	578.2	501.524	578.2	504.322	578.2	507.625
578.4	191.383	578.4	310.175	578.4	418.219	578.4	479.763	578.4	485.052	578.4	492.719	578.4	498.97	578.4	501.913	578.4	505.077
578.6	190.469	578.6	308.724	578.6	416.096	578.6	477.258	578.6	482.656	578.6	490.287	578.6	496.464	578.6	499.552	578.6	502.572
578.8	189.51	578.8	307.239	578.8	413.946	578.8	474.782	578.8	480.3	578.8	487.888	578.8	493.994	578.8	497.193	578.8	500.08
579	188.541	579	305.79	579	411.892	579	472.262	579	477.918	579	485.391	579	491.463	579	494.818	579	497.489
579.2	187.579	579.2	304.328	579.2	409.904	579.2	469.868	579.2	475.463	579.2	482.947	579.2	489	579.2	492.438	579.2	494.979
579.4	186.644	579.4	302.806	579.4	407.908	579.4	467.498	579.4	473.019	579.4	480.588	579.4	486.726	579.4	490.016	579.4	492.463
579.6	185.712	579.6	301.305	579.6	405.91	579.6	465.169	579.6	470.6	579.6	478.144	579.6	484.406	579.6	487.556	579.6	489.957
579.8	184.73	579.8	299.839	579.8	403.881	579.8	462.907	579.8	468.273	579.8	475.7	579.8	482.088	579.8	485.13	579.8	487.504
580	183.773	580	298.378	580	401.845	580	460.574	580	465.91	580	473.249	580	479.652	580	482.715	580	485.043
580.2	182.8	580.2	296.979	580.2	399.756	580.2	458.259	580.2	463.615	580.2	470.801	580.2	477.168	580.2	480.232	580.2	482.518
580.4	181.838	580.4	295.597	580.4	397.753	580.4	455.992	580.4	461.268	580.4	468.311	580.4	474.861	580.4	477.874	580.4	480.017
580.6	180.903	580.6	294.209	580.6	395.754	580.6	453.689	580.6	458.927	580.6	465.956	580.6	472.403	580.6	475.321	580.6	477.446
580.8	179.947	580.8	292.763	580.8	393.887	580.8	451.438	580.8	456.656	580.8	463.566	580.8	469.94	580.8	472.87	580.8	474.981
581	178.99	581	291.289	581	391.957	581	449.192	581	454.389	581	461.219	581	467.429	581	470.498	581	472.508
581.2	178.075	581.2	289.696	581.2	390.052	581.2	446.965	581.2	452.142	581.2	458.99	581.2	465.002	581.2	468.195	581.2	469.983
581.4	177.168	581.4	288.196	581.4	388.101	581.4	444.717	581.4	449.787	581.4	456.748	581.4	462.628	581.4	465.857	581.4	467.501
581.6	176.285	581.6	286.637	581.6	386.111	581.6	442.457	581.6	447.507	581.6	454.492	581.6	460.335	581.6	463.403	581.6	465.176
581.8	175.382	581.8	285.236	581.8	384.103	581.8	440.154	581.8	445.198	581.8	452.076	581.8	458.131	581.8	460.93	581.8	462.877
582	174.557	582	283.75	582	382.045	582	437.902	582	442.911	582	449.726	582	455.93	582	458.457	582	460.522
582.2	173.742	582.2	282.309	582.2	380.034	582.2	435.676	582.2	440.574	582.2	447.291	582.2	453.556	582.2	455.951	582.2	458.095
582.4	172.893	582.4	280.957	582.4	378.006	582.4	433.338	582.4	438.325	582.4	444.961	582.4	451.156	582.4	453.549	582.4	455.724
582.6	172.026	582.6	279.611	582.6	376.114	582.6	431.1	582.6	436.141	582.6	442.626	582.6	448.825	582.6	451.079	582.6	453.482
582.8	171.116	582.8	278.235	582.8	374.194	582.8	428.805	582.8	433.927	582.8	440.383	582.8	446.441	582.8	448.747	582.8	451.299
583	170.227	583	276.795	583	372.343	583	426.596	583	431.675	583	438.179	583	444.035	583	446.446	583	448.95
583.2	169.399	583.2	275.326	583.2	370.421	583.2	424.445	583.2	429.491	583.2	435.881	583.2	441.804	583.2	444.072	583.2	446.645
583.4	168.558	583.4	273.905	583.4	368.553	583.4	422.232	583.4	427.284	583.4	433.49	583.4	439.526	583.4	441.727	583.4	444.356
583.6	167.651	583.6	272.486	583.6	366.72	583.6	419.939	583.6	425.053	583.6	431.19	583.6	437.217	583.6	439.455	583.6	442.086
583.8	166.759	583.8	271.07	583.8	364.896	583.8	417.793	583.8	422.787	583.8	428.975	583.8	434.986	583.8	437.112	583.8	439.651
584	165.861	584	269.583	584	363.045	584	415.755	584	420.466	584	426.759	584	432.871	584	434.769	584	437.329
584.2	165	584.2	268.217	584.2	361.197	584.2	413.702	584.2	418.335	584.2	424.446	584.2	430.698	584.2	432.41	584.2	435.035
584.4	164.131	584.4	266.781	584.4	359.221	584.4	411.574	584.4	416.183	584.4	422.128	584.4	428.571	584.4	430.125	584.4	432.728
584.6	163.277	584.6	265.327	584.6	357.39	584.6	409.424	584.6	414.064	584.6	419.878	584.6	426.383	584.6	427.927	584.6	430.492
584.8	162.418	584.8	263.856	584.8	355.603	584.8	407.216	584.8	411.912	584.8	417.654	584.8	424.106	584.8	425.72	584.8	428.14
585	161.586	585	262.504	585	353.844	585	405.017	585	409.85	585	415.424	585	421.872	585	423.443	585	425.926
585.2	160.787	585.2	261.134	585.2	352.038	585.2	402.884	585.2	407.713	585.2	413.22	585.2	419.585	585.2	421.115	585.2	423.69
585.4	159.942	585.4	259.729	585.4	350.257	585.4	400.781	585.4	405.584	585.4	410.967	585.4	417.323	585.4	418.724	585.4	421.583
585.6	159.108	585.6	258.208	585.6	348.549	585.6	398.627	585.6	403.426	585.6	408.874	585.6	415.15	585.6	416.462	585.6	419.376
585.8	158.298	585.8	256.795	585.8	346.867	585.8	396.561	585.8	401.365	585.8	406.672	585.8	412.854	585.8	414.233	585.8	417.194
586	157.5	586	255.397	586	345.037	586	394.395	586	399.309	586	404.504	586	410.579	586	412.026	586	415.044
586.2	156.637	586.2	254.06	586.2	343.204	586.2	392.21	586.2	397.241	586.2	402.367	586.2	408.383	586.2	409.828	586.2	412.981
586.4	155.828	586.4	252.782	586.4	341.361	586.4	390.114	586.4	395.136	586.4	400.238	586.4	406.229	586.4	407.68	586.4	410.92
586.6	155.019	586.6	251.482	586.6	339.552	586.6	387.972	586.6	393.071	586.6	398.222	586.6	404.162	586.6	405.567	586.6	408.721
586.8	154.268	586.8	250.15	586.8	337.853	586.8	385.839	586.8	390.987	586.8	396.131	586.8	402.087	586.8	403.391	586.8	406.495
587	153.504	587	248.857	587	336.139	587	383.822	587	388.949	587	393.974	587	399.958	587	401.221	587	404.244
587.2	152.705	587.2	247.63	587.2	334.338	587.2	381.798	587.2	386.868	587.2	391.752	587.2	397.823	587.2	399.087	587.2	402.025
587.4	151.924	587.4	246.385	587.4	332.553	587.4	379.776	587.4	384.782	587.4	389.581	587.4	395.682	587.4	397.041	587.4	399.899
587.6	151.203	587.6	245.116	587.6	330.756	587.6	377.68	587.6	382.58	587.6	387.383	587.6	393.539	587.6	395.013	587.6	397.692
587.8	150.473	587.8	243.863	587.8	329.068	587.8	375.589	587.8	380.5	587.8	385.308	587.8	391.36	587.8	392.942	587.8	395.603
588	149.763	588	242.549	588	327.352	588	373.466	588	378.379	588	383.25	588	389.221	588	390.774	588	393.547
588.2	149.054	588.2	241.282	588.2	325.59	588.2	371.45	588.2	376.3	588.2	381.171	588.2	387.13	588.2	388.657	588.2	391.452
588.4	148.333	588.4	240.009	588.4	323.859	588.4	369.455	588.4	374.293	588.4	379.126	588.4	385.037	588.4	386.493	588.4	389.341
588.6	147.619	588.6	238.737	588.6	322.098	588.6	367.428	588.6	372.352	588.6	377.009	588.6	382.984	588.6	384.438	588.6	387.167
588.8	146.952	588.8	237.535	588.8	320.412	588.8	365.35	588.8	370.428	588.8	374.848	588.8	380.81	588.8	382.363	588.8	385.065
589	146.31	589	236.231	589	318.718	589	363.281	589	368.438	589	372.761	589	378.695	589	380.305	589	382.966
589.2	145.609	589.2	234.974	589.2	317.015	589.2	361.278	589.2	366.588	589.2	370.722	589.2	376.632	589.2	378.176	589.2	380.838
589.4	144.894	589.4	233.697	589.4	315.314	589.4	359.26	589.4	364.598	589.4	368.706	589.4	374.526	589.4	375.999	589.4	378.73
589.6	144.188	589.6	232.349	589.6	313.531	589.6	357.306	589.6	362.639	589.6	366.689	589.6	372.415	589.6	373.995	589.6	376.546
589.8	143.521	589.8	231.125	589.8	311.789	589.8	355.406	589.8	360.725	589.8	364.76	589.8	370.356	589.8	371.918	589.8	374.478
590	142.84	590	229.914	590	309.992	590	353.523	590	358.825	590	362.724	590	368.328	590	369.864	590	372.465
590.2	142.12	590.2	228.636	590.2	308.236	590.2	351.605	590.2	356.901	590.2	360.752	590.2	366.291	590.2	367.828	590.2	370.58
590.4	141.402	590.4	227.39	590.4	306.581	590.4	349.658	590.4	355.016	590.4	358.711	590.4	364.284	590.4	365.814	590.4	368.649
590.6	140.687	590.6	226.117	590.6	304.824	590.6	347.709	590.6	353.041	590.6	356.598	590.6	362.288	590.6	363.811	590.6	366.637
590.8	139.923	590.8	224.874	590.8	303.086	590.8	345.778	590.8	351.127	590.8	354.598	590.8	360.338	590.8	361.744	590.8	364.687
591	139.217	591	223.643	591	301.409	591	343.87	591	349.127	591	352.663	591	358.414	591	359.762	591	362.716
591.2	138.545	591.2	222.46	591.2	299.703	591.2	342.076	591.2	347.143	591.2	350.721	591.2	356.495	591.2	357.835	591.2	360.78
591.4	137.911	591.4	221.253	591.4	298.046	591.4	340.203	591.4	345.237	591.4	348.895	591.4	354.489	591.4	355.855	591.4	358.815
591.6	137.265	591.6	219.997	591.6	296.348	591.6	338.284	591.6	343.309	591.6	347.077	591.6	352.62	591.6	353.958	591.6	356.79
591.8	136.61	591.8	218.807	591.8	294.702	591.8	336.326	591.8	341.382	591.8	345.217	591.8	350.79	591.8	352.115	591.8	354.762
592	135.969	592	217.535	592	293.019	592	334.423	592	339.47	592	343.394	592	348.873	592	350.194	592	352.717
592.2	135.387	592.2	216.27	592.2	291.434	592.2	332.506	592.2	337.532	592.2	341.439	592.2	346.968	592.2	348.293	592.2	350.775
592.4	134.761	592.4	215.043	592.4	289.89	592.4	330.675	592.4	335.616	592.4	339.53	592.4	345.096	592.4	346.407	592.4	348.749
592.6	134.099	592.6	213.854	592.6	288.301	592.6	328.76	592.6	333.739	592.6	337.604	592.6	343.207	592.6	344.51	592.6	346.782
592.8	133.396	592.8	212.664	592.8	286.763	592.8	326.852	592.8	331.876	592.8	335.713	592.8	341.295	592.8	342.699	592.8	344.89
593	132.752	593	211.467	593	285.25	593	324.956	593	330.102	593	333.936	593	339.411	593	340.903	593	343.048
593.2	132.099	593.2	210.237	593.2	283.773	593.2	323.118	593.2	328.383	593.2	332.124	593.2	337.554	593.2	339.11	593.2	341.14
593.4	131.446	593.4	209.09	593.4	282.223	593.4	321.261	593.4	326.702	593.4	330.315	593.4	335.666	593.4	337.241	593.4	339.2
593.6	130.857	593.6	207.939	593.6	280.605	593.6	319.388	593.6	325.019	593.6	328.533	593.6	333.745	593.6	335.366	593.6	337.317
593.8	130.271	593.8	206.865	593.8	279.069	593.8	317.61	593.8	323.276	593.8	326.715	593.8	331.865	593.8	333.518	593.8	335.42
594	129.629	594	205.733	594	277.515	594	315.868	594	321.489	594	324.829	594	329.948	594	331.756	594	333.48
594.2	128.98	594.2	204.54	594.2	275.996	594.2	314.024	594.2	319.678	594.2	322.912	594.2	328.032	594.2	329.906	594.2	331.64
594.4	128.343	594.4	203.377	594.4	274.418	594.4	312.173	594.4	317.902	594.4	321.098	594.4	326.149	594.4	328.05	594.4	329.91
594.6	127.713	594.6	202.181	594.6	272.844	594.6	310.281	594.6	316.19	594.6	319.353	594.6	324.325	594.6	326.259	594.6	328.07
594.8	127.03	594.8	200.988	594.8	271.303	594.8	308.447	594.8	314.419	594.8	317.55	594.8	322.46	594.8	324.414	594.8	326.301
595	126.378	595	199.874	595	269.803	595	306.692	595	312.722	595	315.688	595	320.565	595	322.481	595	324.506
595.2	125.776	595.2	198.744	595.2	268.283	595.2	304.858	595.2	310.894	595.2	313.821	595.2	318.614	595.2	320.682	595.2	322.668
595.4	125.129	595.4	197.603	595.4	266.807	595.4	303.159	595.4	309.106	595.4	312.044	595.4	316.776	595.4	318.924	595.4	320.846
595.6	124.47	595.6	196.445	595.6	265.239	595.6	301.407	595.6	307.366	595.6	310.366	595.6	314.904	595.6	317.055	595.6	319.089
595.8	123.824	595.8	195.35	595.8	263.718	595.8	299.704	595.8	305.739	595.8	308.58	595.8	313.113	595.8	315.277	595.8	317.318
596	123.202	596	194.19	596	262.298	596	298.004	596	304.086	596	306.842	596	311.309	596	313.414	596	315.537
596.2	122.603	596.2	193.075	596.2	260.913	596.2	296.245	596.2	302.293	596.2	305.175	596.2	309.465	596.2	311.607	596.2	313.763
596.4	121.969	596.4	191.981	596.4	259.517	596.4	294.504	596.4	300.528	596.4	303.474	596.4	307.616	596.4	309.817	596.4	311.984
596.6	121.352	596.6	190.918	596.6	258.068	596.6	292.757	596.6	298.792	596.6	301.795	596.6	305.81	596.6	308.001	596.6	310.245
596.8	120.662	596.8	189.817	596.8	256.619	596.8	291.067	596.8	297.014	596.8	300.137	596.8	304.041	596.8	306.214	596.8	308.467
597	120.031	597	188.726	597	255.19	597	289.456	597	295.287	597	298.551	597	302.299	597	304.463	597	306.636
597.2	119.388	597.2	187.627	597.2	253.759	597.2	287.851	597.2	293.615	597.2	296.983	597.2	300.46	597.2	302.721	597.2	304.781
597.4	118.813	597.4	186.578	597.4	252.294	597.4	286.174	597.4	291.92	597.4	295.339	597.4	298.714	597.4	300.949	597.4	302.95
597.6	118.246	597.6	185.546	597.6	250.846	597.6	284.554	597.6	290.17	597.6	293.685	597.6	296.997	597.6	299.1	597.6	301.139
597.8	117.734	597.8	184.435	597.8	249.36	597.8	282.889	597.8	288.449	597.8	292.078	597.8	295.256	597.8	297.339	597.8	299.325
598	117.211	598	183.406	598	247.972	598	281.168	598	286.752	598	290.515	598	293.597	598	295.523	598	297.591
598.2	116.648	598.2	182.328	598.2	246.582	598.2	279.563	598.2	285.027	598.2	288.897	598.2	291.884	598.2	293.764	598.2	295.834
598.4	116.079	598.4	181.329	598.4	245.213	598.4	277.925	598.4	283.403	598.4	287.281	598.4	290.153	598.4	292.009	598.4	294.162
598.6	115.486	598.6	180.336	598.6	243.766	598.6	276.285	598.6	281.867	598.6	285.677	598.6	288.432	598.6	290.218	598.6	292.463
598.8	114.923	598.8	179.288	598.8	242.372	598.8	274.7	598.8	280.301	598.8	284.059	598.8	286.696	598.8	288.473	598.8	290.777
599	114.403	599	178.248	599	240.976	599	273.152	599	278.618	599	282.426	599	285.082	599	286.774	599	289.121
599.2	113.888	599.2	177.238	599.2	239.582	599.2	271.662	599.2	276.908	599.2	280.857	599.2	283.404	599.2	285.136	599.2	287.537
599.4	113.357	599.4	176.265	599.4	238.094	599.4	270.119	599.4	275.318	599.4	279.255	599.4	281.754	599.4	283.381	599.4	285.858
599.6	112.803	599.6	175.26	599.6	236.609	599.6	268.582	599.6	273.793	599.6	277.62	599.6	280.025	599.6	281.615	599.6	284.204
599.8	112.269	599.8	174.302	599.8	235.231	599.8	266.933	599.8	272.186	599.8	276.06	599.8	278.244	599.8	279.897	599.8	282.555
600	111.708	600	173.326	600	233.826	600	265.371	600	270.624	600	274.467	600	276.54	600	278.255	600	280.909
600.2	111.19	600.2	172.349	600.2	232.47	600.2	263.796	600.2	269.045	600.2	272.875	600.2	274.882	600.2	276.639	600.2	279.277
600.4	110.67	600.4	171.433	600.4	231.139	600.4	262.192	600.4	267.44	600.4	271.332	600.4	273.294	600.4	275.059	600.4	277.67
600.6	110.119	600.6	170.428	600.6	229.813	600.6	260.556	600.6	265.918	600.6	269.82	600.6	271.641	600.6	273.472	600.6	275.994
600.8	109.565	600.8	169.43	600.8	228.48	600.8	259.035	600.8	264.313	600.8	268.252	600.8	270.045	600.8	271.924	600.8	274.408
601	109.043	601	168.474	601	227.101	601	257.543	601	262.762	601	266.691	601	268.438	601	270.378	601	272.807
601.2	108.528	601.2	167.54	601.2	225.731	601.2	256	601.2	261.089	601.2	265.074	601.2	266.825	601.2	268.829	601.2	271.285
601.4	108.022	601.4	166.617	601.4	224.368	601.4	254.431	601.4	259.486	601.4	263.396	601.4	265.213	601.4	267.246	601.4	269.723
601.6	107.515	601.6	165.714	601.6	223.022	601.6	252.965	601.6	257.915	601.6	261.783	601.6	263.594	601.6	265.689	601.6	268.138
601.8	106.994	601.8	164.806	601.8	221.731	601.8	251.474	601.8	256.384	601.8	260.15	601.8	261.986	601.8	264.188	601.8	266.504
602	106.493	602	163.94	602	220.42	602	249.968	602	254.808	602	258.636	602	260.44	602	262.726	602	264.864
602.2	105.983	602.2	163.049	602.2	219.054	602.2	248.479	602.2	253.201	602.2	257.102	602.2	258.865	602.2	261.282	602.2	263.297
602.4	105.472	602.4	162.154	602.4	217.74	602.4	247.011	602.4	251.669	602.4	255.618	602.4	257.358	602.4	259.771	602.4	261.771
602.6	104.9	602.6	161.164	602.6	216.425	602.6	245.565	602.6	250.206	602.6	254.179	602.6	255.919	602.6	258.243	602.6	260.261
602.8	104.372	602.8	160.218	602.8	215.056	602.8	244.107	602.8	248.722	602.8	252.692	602.8	254.447	602.8	256.771	602.8	258.628
603	103.849	603	159.349	603	213.775	603	242.761	603	247.182	603	251.207	603	252.953	603	255.203	603	256.985
603.2	103.343	603.2	158.49	603.2	212.507	603.2	241.357	603.2	245.667	603.2	249.7	603.2	251.511	603.2	253.541	603.2	255.376
603.4	102.779	603.4	157.626	603.4	211.271	603.4	239.889	603.4	244.125	603.4	248.249	603.4	250.002	603.4	251.981	603.4	253.701
603.6	102.202	603.6	156.749	603.6	209.94	603.6	238.418	603.6	242.598	603.6	246.894	603.6	248.529	603.6	250.429	603.6	252.069
603.8	101.655	603.8	155.836	603.8	208.607	603.8	237.025	603.8	241.187	603.8	245.509	603.8	247.125	603.8	248.889	603.8	250.398
604	101.114	604	154.935	604	207.306	604	235.61	604	239.721	604	244.092	604	245.666	604	247.426	604	248.797
604.2	100.627	604.2	154.161	604.2	206.054	604.2	234.199	604.2	238.315	604.2	242.661	604.2	244.161	604.2	245.959	604.2	247.165
604.4	100.113	604.4	153.313	604.4	204.801	604.4	232.818	604.4	236.897	604.4	241.286	604.4	242.682	604.4	244.476	604.4	245.584
604.6	99.6206	604.6	152.541	604.6	203.643	604.6	231.399	604.6	235.434	604.6	239.971	604.6	241.239	604.6	242.997	604.6	244.046
604.8	99.0954	604.8	151.738	604.8	202.425	604.8	229.985	604.8	233.969	604.8	238.581	604.8	239.778	604.8	241.446	604.8	242.612
605	98.5513	605	150.942	605	201.128	605	228.611	605	232.532	605	237.217	605	238.304	605	240.004	605	241.232
605.2	98.0358	605.2	150.045	605.2	199.898	605.2	227.22	605.2	230.996	605.2	235.823	605.2	236.807	605.2	238.58	605.2	239.759
605.4	97.5079	605.4	149.209	605.4	198.697	605.4	225.854	605.4	229.597	605.4	234.389	605.4	235.435	605.4	237.205	605.4	238.313
605.6	97.0096	605.6	148.333	605.6	197.431	605.6	224.541	605.6	228.124	605.6	232.947	605.6	234.019	605.6	235.815	605.6	236.865
605.8	96.5072	605.8	147.539	605.8	196.173	605.8	223.209	605.8	226.705	605.8	231.37	605.8	232.58	605.8	234.413	605.8	235.463
606	96.0312	606	146.738	606	194.947	606	221.755	606	225.293	606	229.867	606	231.152	606	232.959	606	234.049
606.2	95.5765	606.2	145.903	606.2	193.743	606.2	220.368	606.2	223.833	606.2	228.426	606.2	229.757	606.2	231.54	606.2	232.584
606.4	95.1023	606.4	145.026	606.4	192.52	606.4	219.035	606.4	222.476	606.4	227.024	606.4	228.349	606.4	230.031	606.4	231.112
606.6	94.6347	606.6	144.162	606.6	191.337	606.6	217.665	606.6	221.096	606.6	225.62	606.6	226.895	606.6	228.572	606.6	229.694
606.8	94.1146	606.8	143.306	606.8	190.223	606.8	216.338	606.8	219.701	606.8	224.201	606.8	225.44	606.8	226.995	606.8	228.316
607	93.6304	607	142.432	607	189.112	607	214.997	607	218.328	607	222.865	607	224.032	607	225.478	607	227.053
607.2	93.0953	607.2	141.6	607.2	187.958	607.2	213.6	607.2	216.987	607.2	221.533	607.2	222.664	607.2	223.994	607.2	225.704
607.4	92.6075	607.4	140.763	607.4	186.815	607.4	212.266	607.4	215.648	607.4	220.278	607.4	221.358	607.4	222.491	607.4	224.293
607.6	92.1004	607.6	139.958	607.6	185.737	607.6	210.946	607.6	214.381	607.6	218.984	607.6	220.072	607.6	221.015	607.6	222.864
607.8	91.6108	607.8	139.171	607.8	184.648	607.8	209.683	607.8	213.105	607.8	217.68	607.8	218.704	607.8	219.579	607.8	221.429
608	91.085	608	138.354	608	183.494	608	208.44	608	211.851	608	216.307	608	217.32	608	218.219	608	219.982
608.2	90.6124	608.2	137.613	608.2	182.306	608.2	207.18	608.2	210.597	608.2	214.953	608.2	215.993	608.2	216.952	608.2	218.541
608.4	90.1624	608.4	136.816	608.4	181.129	608.4	205.875	608.4	209.262	608.4	213.607	608.4	214.66	608.4	215.647	608.4	217.116
608.6	89.6926	608.6	136.02	608.6	179.953	608.6	204.565	608.6	207.914	608.6	212.289	608.6	213.365	608.6	214.394	608.6	215.759
608.8	89.2332	608.8	135.226	608.8	178.807	608.8	203.264	608.8	206.525	608.8	211.058	608.8	212.016	608.8	213.066	608.8	214.406
609	88.7284	609	134.456	609	177.648	609	202.036	609	205.178	609	209.873	609	210.707	609	211.716	609	213.109
609.2	88.2216	609.2	133.718	609.2	176.523	609.2	200.857	609.2	203.832	609.2	208.625	609.2	209.382	609.2	210.404	609.2	211.789
609.4	87.7275	609.4	132.957	609.4	175.428	609.4	199.65	609.4	202.477	609.4	207.369	609.4	208.067	609.4	209.089	609.4	210.536
609.6	87.2612	609.6	132.19	609.6	174.341	609.6	198.414	609.6	201.21	609.6	206.128	609.6	206.822	609.6	207.792	609.6	209.262
609.8	86.7686	609.8	131.451	609.8	173.254	609.8	197.203	609.8	199.957	609.8	204.812	609.8	205.609	609.8	206.528	609.8	207.953
610	86.2654	610	130.759	610	172.167	610	195.955	610	198.702	610	203.447	610	204.311	610	205.294	610	206.581
610.2	85.7941	610.2	130.063	610.2	171.116	610.2	194.666	610.2	197.46	610.2	202.188	610.2	203.068	610.2	204.016	610.2	205.275
610.4	85.3369	610.4	129.425	610.4	170.133	610.4	193.448	610.4	196.202	610.4	200.945	610.4	201.869	610.4	202.757	610.4	203.883
610.6	84.8725	610.6	128.811	610.6	169.08	610.6	192.288	610.6	194.958	610.6	199.76	610.6	200.635	610.6	201.481	610.6	202.565
610.8	84.4131	610.8	128.159	610.8	168.125	610.8	191.14	610.8	193.79	610.8	198.588	610.8	199.409	610.8	200.2	610.8	201.336
611	83.9805	611	127.45	611	167.124	611	189.985	611	192.686	611	197.341	611	198.212	611	198.942	611	200.098
611.2	83.5186	611.2	126.767	611.2	166.12	611.2	188.798	611.2	191.582	611.2	196.155	611.2	196.999	611.2	197.673	611.2	198.853
611.4	83.0748	611.4	126.093	611.4	165.096	611.4	187.634	611.4	190.405	611.4	194.951	611.4	195.821	611.4	196.451	611.4	197.596
611.6	82.6456	611.6	125.39	611.6	164.1	611.6	186.486	611.6	189.234	611.6	193.71	611.6	194.605	611.6	195.239	611.6	196.343
611.8	82.2363	611.8	124.748	611.8	163.145	611.8	185.336	611.8	188.09	611.8	192.449	611.8	193.338	611.8	194.068	611.8	195.149
612	81.7745	612	124.103	612	162.191	612	184.279	612	186.954	612	191.207	612	192.041	612	192.867	612	193.922
612.2	81.3463	612.2	123.449	612.2	161.259	612.2	183.166	612.2	185.861	612.2	189.98	612.2	190.768	612.2	191.662	612.2	192.724
612.4	80.8605	612.4	122.789	612.4	160.202	612.4	182.064	612.4	184.771	612.4	188.838	612.4	189.525	612.4	190.433	612.4	191.484
612.6	80.3697	612.6	122.152	612.6	159.115	612.6	180.943	612.6	183.65	612.6	187.658	612.6	188.351	612.6	189.22	612.6	190.27
612.8	79.9124	612.8	121.52	612.8	158.129	612.8	179.846	612.8	182.536	612.8	186.464	612.8	187.22	612.8	187.966	612.8	189.092
613	79.4754	613	120.915	613	157.142	613	178.762	613	181.418	613	185.272	613	186.023	613	186.72	613	187.859
613.2	79.0363	613.2	120.292	613.2	156.18	613.2	177.665	613.2	180.259	613.2	184.037	613.2	184.876	613.2	185.455	613.2	186.607
613.4	78.6064	613.4	119.692	613.4	155.27	613.4	176.56	613.4	179.139	613.4	182.808	613.4	183.75	613.4	184.243	613.4	185.421
613.6	78.1607	613.6	119.079	613.6	154.349	613.6	175.499	613.6	177.975	613.6	181.623	613.6	182.626	613.6	183.089	613.6	184.226
613.8	77.7199	613.8	118.45	613.8	153.481	613.8	174.427	613.8	176.772	613.8	180.428	613.8	181.484	613.8	181.926	613.8	182.991
614	77.2839	614	117.771	614	152.547	614	173.298	614	175.617	614	179.308	614	180.35	614	180.766	614	181.798
614.2	76.8303	614.2	117.103	614.2	151.615	614.2	172.257	614.2	174.522	614.2	178.265	614.2	179.216	614.2	179.593	614.2	180.74
614.4	76.4057	614.4	116.484	614.4	150.71	614.4	171.255	614.4	173.439	614.4	177.178	614.4	178.065	614.4	178.441	614.4	179.644
614.6	75.96	614.6	115.858	614.6	149.758	614.6	170.189	614.6	172.403	614.6	176.095	614.6	176.871	614.6	177.263	614.6	178.465
614.8	75.5271	614.8	115.243	614.8	148.801	614.8	169.177	614.8	171.305	614.8	174.949	614.8	175.735	614.8	176.089	614.8	177.293
615	75.093	615	114.649	615	147.89	615	168.107	615	170.259	615	173.899	615	174.649	615	174.957	615	176.155
615.2	74.6964	615.2	113.986	615.2	146.928	615.2	167.056	615.2	169.224	615.2	172.803	615.2	173.591	615.2	173.862	615.2	175.099
615.4	74.3027	615.4	113.333	615.4	146.018	615.4	166.097	615.4	168.257	615.4	171.768	615.4	172.601	615.4	172.747	615.4	174.008
615.6	73.9355	615.6	112.67	615.6	145.118	615.6	165.159	615.6	167.245	615.6	170.709	615.6	171.541	615.6	171.625	615.6	172.91
615.8	73.5658	615.8	112.037	615.8	144.222	615.8	164.223	615.8	166.213	615.8	169.593	615.8	170.505	615.8	170.48	615.8	171.783
616	73.1968	616	111.413	616	143.352	616	163.188	616	165.162	616	168.503	616	169.4	616	169.28	616	170.637
616.2	72.7917	616.2	110.8	616.2	142.441	616.2	162.23	616.2	164.11	616.2	167.415	616.2	168.311	616.2	168.18	616.2	169.566
616.4	72.3765	616.4	110.176	616.4	141.559	616.4	161.281	616.4	163.037	616.4	166.344	616.4	167.295	616.4	167.097	616.4	168.532
616.6	71.9951	616.6	109.588	616.6	140.667	616.6	160.333	616.6	162.01	616.6	165.284	616.6	166.264	616.6	165.976	616.6	167.518
616.8	71.6151	616.8	108.993	616.8	139.797	616.8	159.401	616.8	161.047	616.8	164.217	616.8	165.295	616.8	164.904	616.8	166.463
617	71.2882	617	108.376	617	139.016	617	158.421	617	160.176	617	163.171	617	164.254	617	163.824	617	165.432
617.2	70.9334	617.2	107.771	617.2	138.208	617.2	157.407	617.2	159.247	617.2	162.063	617.2	163.275	617.2	162.797	617.2	164.394
617.4	70.618	617.4	107.161	617.4	137.396	617.4	156.388	617.4	158.293	617.4	160.966	617.4	162.326	617.4	161.798	617.4	163.403
617.6	70.292	617.6	106.561	617.6	136.589	617.6	155.386	617.6	157.344	617.6	159.879	617.6	161.369	617.6	160.847	617.6	162.395
617.8	69.9426	617.8	105.95	617.8	135.744	617.8	154.391	617.8	156.395	617.8	158.898	617.8	160.365	617.8	159.888	617.8	161.37
618	69.5332	618	105.378	618	134.957	618	153.436	618	155.475	618	157.92	618	159.325	618	158.852	618	160.429
618.2	69.1304	618.2	104.767	618.2	134.126	618.2	152.557	618.2	154.542	618.2	156.881	618.2	158.289	618.2	157.87	618.2	159.439
618.4	68.7392	618.4	104.184	618.4	133.265	618.4	151.624	618.4	153.564	618.4	155.859	618.4	157.316	618.4	156.924	618.4	158.491
618.6	68.3858	618.6	103.595	618.6	132.421	618.6	150.703	618.6	152.598	618.6	154.859	618.6	156.369	618.6	155.943	618.6	157.456
618.8	68.0156	618.8	103.002	618.8	131.652	618.8	149.805	618.8	151.562	618.8	153.848	618.8	155.439	618.8	154.995	618.8	156.467
619	67.6447	619	102.418	619	130.877	619	148.878	619	150.576	619	152.893	619	154.504	619	154.052	619	155.404
619.2	67.2472	619.2	101.835	619.2	130.105	619.2	147.969	619.2	149.662	619.2	151.936	619.2	153.537	619.2	153.119	619.2	154.372
619.4	66.8749	619.4	101.262	619.4	129.391	619.4	146.998	619.4	148.827	619.4	150.992	619.4	152.601	619.4	152.124	619.4	153.33
619.6	66.5435	619.6	100.632	619.6	128.697	619.6	146.066	619.6	147.932	619.6	150.062	619.6	151.678	619.6	151.156	619.6	152.392
619.8	66.1954	619.8	100.061	619.8	127.923	619.8	145.087	619.8	147.01	619.8	149.111	619.8	150.759	619.8	150.226	619.8	151.465
620	65.8	620	99.4839	620	127.056	620	144.191	620	146.126	620	148.186	620	149.849	620	149.304	620	150.563
620.2	65.4548	620.2	98.9043	620.2	126.237	620.2	143.262	620.2	145.156	620.2	147.288	620.2	148.96	620.2	148.351	620.2	149.669
620.4	65.0891	620.4	98.323	620.4	125.446	620.4	142.351	620.4	144.246	620.4	146.378	620.4	148.016	620.4	147.39	620.4	148.745
620.6	64.7354	620.6	97.7558	620.6	124.669	620.6	141.461	620.6	143.332	620.6	145.474	620.6	147.059	620.6	146.407	620.6	147.888
620.8	64.393	620.8	97.2551	620.8	123.839	620.8	140.577	620.8	142.395	620.8	144.544	620.8	146.148	620.8	145.452	620.8	147.036
621	64.0625	621	96.7409	621	123.081	621	139.636	621	141.534	621	143.628	621	145.236	621	144.479	621	146.161
621.2	63.7012	621.2	96.2126	621.2	122.385	621.2	138.719	621.2	140.605	621.2	142.722	621.2	144.429	621.2	143.481	621.2	145.263
621.4	63.3598	621.4	95.7091	621.4	121.656	621.4	137.818	621.4	139.77	621.4	141.831	621.4	143.6	621.4	142.503	621.4	144.282
621.6	63.0213	621.6	95.2299	621.6	120.929	621.6	137.016	621.6	138.945	621.6	140.99	621.6	142.761	621.6	141.621	621.6	143.364
621.8	62.7035	621.8	94.7056	621.8	120.227	621.8	136.173	621.8	138.138	621.8	140.157	621.8	141.901	621.8	140.734	621.8	142.441
622	62.3799	622	94.2081	622	119.502	622	135.316	622	137.274	622	139.317	622	141.071	622	139.827	622	141.562
622.2	62.0451	622.2	93.6554	622.2	118.784	622.2	134.526	622.2	136.407	622.2	138.475	622.2	140.184	622.2	138.918	622.2	140.662
622.4	61.6711	622.4	93.117	622.4	118.118	622.4	133.758	622.4	135.576	622.4	137.63	622.4	139.299	622.4	137.986	622.4	139.738
622.6	61.3157	622.6	92.5863	622.6	117.4	622.6	132.975	622.6	134.705	622.6	136.841	622.6	138.455	622.6	137.152	622.6	138.886
622.8	60.9828	622.8	92.0487	622.8	116.677	622.8	132.195	622.8	133.826	622.8	136	622.8	137.557	622.8	136.315	622.8	138.018
623	60.6358	623	91.5053	623	116.016	623	131.363	623	133.007	623	135.188	623	136.693	623	135.454	623	137.197
623.2	60.3163	623.2	90.986	623.2	115.368	623.2	130.494	623.2	132.219	623.2	134.34	623.2	135.834	623.2	134.594	623.2	136.381
623.4	59.9903	623.4	90.4467	623.4	114.646	623.4	129.634	623.4	131.488	623.4	133.493	623.4	134.94	623.4	133.803	623.4	135.587
623.6	59.6538	623.6	89.9207	623.6	113.915	623.6	128.831	623.6	130.75	623.6	132.658	623.6	134.1	623.6	132.985	623.6	134.811
623.8	59.3641	623.8	89.3774	623.8	113.269	623.8	128.031	623.8	130.015	623.8	131.8	623.8	133.309	623.8	132.139	623.8	134.059
624	59.0798	624	88.8316	624	112.666	624	127.255	624	129.191	624	130.994	624	132.488	624	131.28	624	133.327
624.2	58.7448	624.2	88.3023	624.2	112.044	624.2	126.473	624.2	128.437	624.2	130.207	624.2	131.687	624.2	130.418	624.2	132.625
624.4	58.4331	624.4	87.7645	624.4	111.374	624.4	125.644	624.4	127.621	624.4	129.396	624.4	130.889	624.4	129.561	624.4	131.907
624.6	58.1566	624.6	87.2364	624.6	110.705	624.6	124.805	624.6	126.83	624.6	128.53	624.6	130.083	624.6	128.767	624.6	131.152
624.8	57.8912	624.8	86.7214	624.8	110.005	624.8	124.007	624.8	126.054	624.8	127.69	624.8	129.237	624.8	127.968	624.8	130.436
625	57.6446	625	86.216	625	109.308	625	123.217	625	125.268	625	126.889	625	128.455	625	127.198	625	129.661
625.2	57.3936	625.2	85.7353	625.2	108.673	625.2	122.404	625.2	124.461	625.2	126.049	625.2	127.73	625.2	126.404	625.2	128.854
625.4	57.1399	625.4	85.2909	625.4	107.98	625.4	121.638	625.4	123.654	625.4	125.211	625.4	127.011	625.4	125.65	625.4	128.062
625.6	56.8774	625.6	84.8131	625.6	107.296	625.6	120.854	625.6	122.877	625.6	124.457	625.6	126.22	625.6	124.88	625.6	127.271
625.8	56.6093	625.8	84.3845	625.8	106.651	625.8	120.061	625.8	122.226	625.8	123.702	625.8	125.419	625.8	124.162	625.8	126.431
626	56.3505	626	83.9179	626	106.04	626	119.309	626	121.517	626	123.004	626	124.627	626	123.403	626	125.653
626.2	56.0448	626.2	83.4734	626.2	105.427	626.2	118.629	626.2	120.775	626.2	122.326	626.2	123.899	626.2	122.627	626.2	124.892
626.4	55.7056	626.4	83.0529	626.4	104.833	626.4	117.911	626.4	120.064	626.4	121.591	626.4	123.167	626.4	121.799	626.4	124.177
626.6	55.4243	626.6	82.5924	626.6	104.279	626.6	117.253	626.6	119.332	626.6	120.876	626.6	122.419	626.6	121.065	626.6	123.451
626.8	55.136	626.8	82.1326	626.8	103.722	626.8	116.584	626.8	118.639	626.8	120.136	626.8	121.705	626.8	120.335	626.8	122.752
627	54.8825	627	81.6785	627	103.102	627	115.896	627	117.949	627	119.374	627	120.98	627	119.682	627	122.048
627.2	54.6073	627.2	81.2194	627.2	102.496	627.2	115.246	627.2	117.256	627.2	118.591	627.2	120.206	627.2	119.087	627.2	121.275
627.4	54.3492	627.4	80.7188	627.4	101.875	627.4	114.614	627.4	116.555	627.4	117.848	627.4	119.421	627.4	118.42	627.4	120.504
627.6	54.0688	627.6	80.2274	627.6	101.318	627.6	113.885	627.6	115.883	627.6	117.066	627.6	118.669	627.6	117.735	627.6	119.785
627.8	53.8241	627.8	79.7182	627.8	100.669	627.8	113.167	627.8	115.168	627.8	116.332	627.8	117.884	627.8	117.004	627.8	119.058
628	53.5754	628	79.2464	628	100.067	628	112.485	628	114.482	628	115.617	628	117.182	628	116.223	628	118.383
628.2	53.3314	628.2	78.7834	628.2	99.4758	628.2	111.799	628.2	113.752	628.2	114.908	628.2	116.498	628.2	115.452	628.2	117.731
628.4	53.0588	628.4	78.3269	628.4	98.8777	628.4	111.122	628.4	113.01	628.4	114.224	628.4	115.789	628.4	114.7	628.4	117.047
628.6	52.756	628.6	77.8834	628.6	98.3148	628.6	110.461	628.6	112.284	628.6	113.53	628.6	115.073	628.6	113.96	628.6	116.394
628.8	52.4768	628.8	77.4472	628.8	97.7975	628.8	109.824	628.8	111.608	628.8	112.817	628.8	114.315	628.8	113.241	628.8	115.724
629	52.1915	629	77.0169	629	97.272	629	109.172	629	110.914	629	112.103	629	113.563	629	112.502	629	115.083
629.2	51.9117	629.2	76.5099	629.2	96.7239	629.2	108.48	629.2	110.203	629.2	111.414	629.2	112.798	629.2	111.788	629.2	114.398
629.4	51.626	629.4	76.0556	629.4	96.1907	629.4	107.805	629.4	109.569	629.4	110.752	629.4	112.054	629.4	111.068	629.4	113.713
629.6	51.365	629.6	75.6345	629.6	95.6442	629.6	107.115	629.6	108.925	629.6	110.123	629.6	111.328	629.6	110.396	629.6	113.028
629.8	51.0989	629.8	75.2185	629.8	95.0812	629.8	106.444	629.8	108.243	629.8	109.446	629.8	110.582	629.8	109.708	629.8	112.338
630	50.838	630	74.8252	630	94.5264	630	105.785	630	107.559	630	108.8	630	109.844	630	109.006	630	111.665
630.2	50.5979	630.2	74.41	630.2	93.9908	630.2	105.138	630.2	106.89	630.2	108.201	630.2	109.143	630.2	108.292	630.2	110.986
630.4	50.3401	630.4	73.9814	630.4	93.4557	630.4	104.551	630.4	106.242	630.4	107.563	630.4	108.407	630.4	107.618	630.4	110.298
630.6	50.0771	630.6	73.5263	630.6	92.8829	630.6	103.952	630.6	105.582	630.6	106.916	630.6	107.679	630.6	106.946	630.6	109.673
630.8	49.7951	630.8	73.0486	630.8	92.3374	630.8	103.303	630.8	104.89	630.8	106.236	630.8	106.978	630.8	106.31	630.8	109.033
631	49.5337	631	72.5902	631	91.7557	631	102.664	631	104.198	631	105.578	631	106.313	631	105.657	631	108.381
631.2	49.2877	631.2	72.149	631.2	91.2037	631.2	102.055	631.2	103.464	631.2	104.961	631.2	105.604	631.2	105.005	631.2	107.724
631.4	49.0194	631.4	71.7096	631.4	90.659	631.4	101.467	631.4	102.739	631.4	104.297	631.4	104.948	631.4	104.334	631.4	107.075
631.6	48.7549	631.6	71.2788	631.6	90.1364	631.6	100.865	631.6	102.098	631.6	103.691	631.6	104.277	631.6	103.651	631.6	106.432
631.8	48.4898	631.8	70.8589	631.8	89.6059	631.8	100.213	631.8	101.457	631.8	103.101	631.8	103.667	631.8	103.002	631.8	105.795
632	48.2415	632	70.4597	632	89.072	632	99.5736	632	100.842	632	102.497	632	103.012	632	102.344	632	105.144
632.2	48.0116	632.2	70.0608	632.2	88.5367	632.2	98.9175	632.2	100.222	632.2	101.893	632.2	102.388	632.2	101.698	632.2	104.528
632.4	47.7588	632.4	69.6855	632.4	87.9993	632.4	98.3203	632.4	99.6153	632.4	101.292	632.4	101.789	632.4	101.09	632.4	103.878
632.6	47.5204	632.6	69.3042	632.6	87.4805	632.6	97.7404	632.6	98.9385	632.6	100.662	632.6	101.185	632.6	100.464	632.6	103.255
632.8	47.2992	632.8	68.8841	632.8	86.9649	632.8	97.1275	632.8	98.3099	632.8	100.075	632.8	100.587	632.8	99.8226	632.8	102.644
633	47.08	633	68.4319	633	86.4134	633	96.5024	633	97.7016	633	99.5034	633	99.9608	633	99.213	633	102.037
633.2	46.8837	633.2	67.9976	633.2	85.8732	633.2	95.8995	633.2	97.0571	633.2	98.9355	633.2	99.3155	633.2	98.593	633.2	101.388
633.4	46.6698	633.4	67.5794	633.4	85.3475	633.4	95.2889	633.4	96.4298	633.4	98.4005	633.4	98.6984	633.4	97.9856	633.4	100.793
633.6	46.4812	633.6	67.1601	633.6	84.8079	633.6	94.7146	633.6	95.779	633.6	97.856	633.6	98.0746	633.6	97.4046	633.6	100.166
633.8	46.3098	633.8	66.7495	633.8	84.2838	633.8	94.1368	633.8	95.1536	633.8	97.2427	633.8	97.4945	633.8	96.7605	633.8	99.5758
634	46.0941	634	66.3498	634	83.7667	634	93.5435	634	94.5791	634	96.6736	634	96.9244	634	96.1444	634	98.997
634.2	45.8743	634.2	65.9632	634.2	83.2612	634.2	92.9641	634.2	93.991	634.2	96.0889	634.2	96.3293	634.2	95.5377	634.2	98.3902
634.4	45.6722	634.4	65.5702	634.4	82.7646	634.4	92.3414	634.4	93.3946	634.4	95.4846	634.4	95.6977	634.4	94.9192	634.4	97.6871
634.6	45.4509	634.6	65.1818	634.6	82.2356	634.6	91.7722	634.6	92.8513	634.6	94.8795	634.6	95.0997	634.6	94.3502	634.6	96.996
634.8	45.2459	634.8	64.8318	634.8	81.7635	634.8	91.2343	634.8	92.2879	634.8	94.3041	634.8	94.53	634.8	93.7699	634.8	96.3689
635	45.0565	635	64.481	635	81.3066	635	90.664	635	91.7304	635	93.7479	635	93.9395	635	93.1776	635	95.785
635.2	44.863	635.2	64.1125	635.2	80.8378	635.2	90.0761	635.2	91.1366	635.2	93.1636	635.2	93.3778	635.2	92.5616	635.2	95.1911
635.4	44.6429	635.4	63.7369	635.4	80.3962	635.4	89.5175	635.4	90.5687	635.4	92.5801	635.4	92.8322	635.4	91.9846	635.4	94.6005
635.6	44.4133	635.6	63.3261	635.6	79.8926	635.6	88.9459	635.6	90.0013	635.6	91.9952	635.6	92.228	635.6	91.3844	635.6	93.9975
635.8	44.1809	635.8	62.9789	635.8	79.4178	635.8	88.3207	635.8	89.4204	635.8	91.395	635.8	91.7034	635.8	90.7992	635.8	93.4493
636	43.9567	636	62.6172	636	78.9746	636	87.7268	636	88.8627	636	90.8426	636	91.1718	636	90.2712	636	92.9121
636.2	43.7514	636.2	62.3003	636.2	78.4624	636.2	87.1904	636.2	88.2822	636.2	90.3281	636.2	90.631	636.2	89.7639	636.2	92.4008
636.4	43.5343	636.4	61.9912	636.4	77.982	636.4	86.6128	636.4	87.7376	636.4	89.8052	636.4	90.0571	636.4	89.2264	636.4	91.8504
636.6	43.3272	636.6	61.6764	636.6	77.5239	636.6	86.0535	636.6	87.2086	636.6	89.2616	636.6	89.4934	636.6	88.6572	636.6	91.31
636.8	43.1214	636.8	61.3264	636.8	77.0533	636.8	85.5071	636.8	86.685	636.8	88.7257	636.8	88.9246	636.8	88.1454	636.8	90.7533
637	42.9128	637	60.9754	637	76.5852	637	84.9739	637	86.1073	637	88.1606	637	88.3397	637	87.6165	637	90.2092
637.2	42.7033	637.2	60.662	637.2	76.1204	637.2	84.4679	637.2	85.5115	637.2	87.5827	637.2	87.7763	637.2	87.1627	637.2	89.6358
637.4	42.507	637.4	60.373	637.4	75.6825	637.4	83.962	637.4	84.9425	637.4	87.0143	637.4	87.256	637.4	86.6865	637.4	89.0837
637.6	42.2903	637.6	60.0705	637.6	75.2316	637.6	83.429	637.6	84.394	637.6	86.4601	637.6	86.7379	637.6	86.1493	637.6	88.5496
637.8	42.0648	637.8	59.7598	637.8	74.7924	637.8	82.9042	637.8	83.888	637.8	85.9543	637.8	86.1801	637.8	85.6178	637.8	88
638	41.8802	638	59.4301	638	74.3616	638	82.4075	638	83.4091	638	85.3705	638	85.6351	638	85.0577	638	87.4361
638.2	41.7025	638.2	59.1126	638.2	73.9123	638.2	81.8786	638.2	82.9017	638.2	84.7954	638.2	85.1311	638.2	84.5677	638.2	86.8936
638.4	41.5233	638.4	58.7924	638.4	73.4891	638.4	81.3026	638.4	82.4122	638.4	84.2437	638.4	84.6385	638.4	84.0592	638.4	86.3623
638.6	41.3499	638.6	58.4517	638.6	73.0273	638.6	80.7876	638.6	81.9398	638.6	83.7011	638.6	84.1635	638.6	83.5536	638.6	85.8041
638.8	41.1681	638.8	58.1328	638.8	72.5777	638.8	80.3011	638.8	81.4193	638.8	83.1836	638.8	83.68	638.8	83.0081	638.8	85.301
639	40.9983	639	57.7961	639	72.1226	639	79.8166	639	80.8833	639	82.6714	639	83.219	639	82.4368	639	84.8202
639.2	40.8212	639.2	57.4637	639.2	71.6871	639.2	79.3375	639.2	80.3379	639.2	82.152	639.2	82.7472	639.2	81.9084	639.2	84.3495
639.4	40.6334	639.4	57.1619	639.4	71.2582	639.4	78.8312	639.4	79.8067	639.4	81.6217	639.4	82.2511	639.4	81.3924	639.4	83.8653
639.6	40.4485	639.6	56.8308	639.6	70.8111	639.6	78.3187	639.6	79.2877	639.6	81.0708	639.6	81.759	639.6	80.8925	639.6	83.3478
639.8	40.2415	639.8	56.5266	639.8	70.3887	639.8	77.8296	639.8	78.7624	639.8	80.5447	639.8	81.2596	639.8	80.3689	639.8	82.8026
640	40.0586	640	56.2212	640	69.9865	640	77.3833	640	78.2793	640	80.0329	640	80.7727	640	79.8439	640	82.3043
640.2	39.9111	640.2	55.9367	640.2	69.6133	640.2	76.919	640.2	77.7893	640.2	79.5227	640.2	80.281	640.2	79.3491	640.2	81.7829
640.4	39.7672	640.4	55.6361	640.4	69.239	640.4	76.4447	640.4	77.3151	640.4	78.9977	640.4	79.7676	640.4	78.8573	640.4	81.2445
640.6	39.5952	640.6	55.3166	640.6	68.8597	640.6	75.9852	640.6	76.8229	640.6	78.5212	640.6	79.2515	640.6	78.3388	640.6	80.739
640.8	39.4211	640.8	54.991	640.8	68.4588	640.8	75.5111	640.8	76.3838	640.8	78.0435	640.8	78.7756	640.8	77.8239	640.8	80.2114
641	39.2359	641	54.6317	641	68.0473	641	75.0213	641	75.9208	641	77.5914	641	78.2717	641	77.3031	641	79.7067
641.2	39.0421	641.2	54.3108	641.2	67.5973	641.2	74.509	641.2	75.433	641.2	77.1383	641.2	77.787	641.2	76.8298	641.2	79.1789
641.4	38.8754	641.4	54.0006	641.4	67.1484	641.4	74.0214	641.4	74.9634	641.4	76.6651	641.4	77.2888	641.4	76.3756	641.4	78.7099
641.6	38.7118	641.6	53.6391	641.6	66.7258	641.6	73.5627	641.6	74.4912	641.6	76.2203	641.6	76.7915	641.6	75.8923	641.6	78.2687
641.8	38.5543	641.8	53.3351	641.8	66.3277	641.8	73.0793	641.8	74.013	641.8	75.7256	641.8	76.3164	641.8	75.3924	641.8	77.817
642	38.3707	642	53.0553	642	65.8923	642	72.5938	642	73.528	642	75.2492	642	75.8392	642	74.9133	642	77.363
642.2	38.1996	642.2	52.7677	642.2	65.4835	642.2	72.1282	642.2	73.1013	642.2	74.7709	642.2	75.3802	642.2	74.4393	642.2	76.8719
642.4	38.0107	642.4	52.478	642.4	65.0824	642.4	71.677	642.4	72.6549	642.4	74.2842	642.4	74.8958	642.4	73.9951	642.4	76.4032
642.6	37.8705	642.6	52.2101	642.6	64.6959	642.6	71.1928	642.6	72.2052	642.6	73.8283	642.6	74.4293	642.6	73.5616	642.6	75.9596
642.8	37.7078	642.8	51.952	642.8	64.315	642.8	70.7199	642.8	71.781	642.8	73.2985	642.8	73.9663	642.8	73.0928	642.8	75.4851
643	37.5482	643	51.7145	643	63.9534	643	70.2508	643	71.3334	643	72.8085	643	73.4901	643	72.6005	643	75.0099
643.2	37.4187	643.2	51.4457	643.2	63.5517	643.2	69.8265	643.2	70.877	643.2	72.3399	643.2	73.0329	643.2	72.1174	643.2	74.5267
643.4	37.2728	643.4	51.1382	643.4	63.1214	643.4	69.4105	643.4	70.428	643.4	71.853	643.4	72.616	643.4	71.6853	643.4	74.0545
643.6	37.1014	643.6	50.8557	643.6	62.7208	643.6	69.0057	643.6	69.971	643.6	71.3719	643.6	72.1805	643.6	71.2151	643.6	73.5656
643.8	36.9447	643.8	50.5652	643.8	62.3175	643.8	68.5486	643.8	69.5101	643.8	70.9133	643.8	71.7016	643.8	70.7138	643.8	73.0787
644	36.7936	644	50.2812	644	61.9245	644	68.1241	644	69.054	644	70.4607	644	71.2203	644	70.2579	644	72.5613
644.2	36.6327	644.2	50.0071	644.2	61.4994	644.2	67.6832	644.2	68.6115	644.2	69.9908	644.2	70.7353	644.2	69.809	644.2	72.0812
644.4	36.4848	644.4	49.7483	644.4	61.0899	644.4	67.249	644.4	68.1599	644.4	69.5333	644.4	70.2525	644.4	69.3345	644.4	71.6093
644.6	36.3195	644.6	49.456	644.6	60.6977	644.6	66.8126	644.6	67.7349	644.6	69.1064	644.6	69.7901	644.6	68.8886	644.6	71.1462
644.8	36.155	644.8	49.1772	644.8	60.2929	644.8	66.3994	644.8	67.2745	644.8	68.6765	644.8	69.3559	644.8	68.4557	644.8	70.6951
645	35.9622	645	48.9076	645	59.914	645	66.0001	645	66.8545	645	68.2273	645	68.8774	645	68.0264	645	70.2705
645.2	35.7801	645.2	48.6536	645.2	59.5533	645.2	65.6116	645.2	66.452	645.2	67.7814	645.2	68.4038	645.2	67.602	645.2	69.8213
645.4	35.5986	645.4	48.3904	645.4	59.2017	645.4	65.2009	645.4	66.0691	645.4	67.3851	645.4	67.9466	645.4	67.2051	645.4	69.3454
645.6	35.4195	645.6	48.1208	645.6	58.8231	645.6	64.7895	645.6	65.6683	645.6	66.9848	645.6	67.4897	645.6	66.786	645.6	68.9071
645.8	35.2429	645.8	47.8734	645.8	58.4599	645.8	64.3819	645.8	65.2111	645.8	66.5508	645.8	67.0481	645.8	66.3745	645.8	68.4783
646	35.0873	646	47.5804	646	58.1151	646	63.942	646	64.7272	646	66.1446	646	66.6145	646	65.9507	646	68.0642
646.2	34.9305	646.2	47.314	646.2	57.7735	646.2	63.5325	646.2	64.2806	646.2	65.7203	646.2	66.1967	646.2	65.5239	646.2	67.6411
646.4	34.7719	646.4	47.0155	646.4	57.4084	646.4	63.1207	646.4	63.8686	646.4	65.3043	646.4	65.7553	646.4	65.1072	646.4	67.2201
646.6	34.6322	646.6	46.7284	646.6	57.0793	646.6	62.743	646.6	63.4182	646.6	64.9107	646.6	65.3554	646.6	64.7205	646.6	66.7913
646.8	34.4779	646.8	46.4526	646.8	56.6964	646.8	62.2852	646.8	63.0022	646.8	64.4995	646.8	64.9163	646.8	64.3623	646.8	66.3825
647	34.309	647	46.2148	647	56.3388	647	61.8455	647	62.5783	647	64.1146	647	64.5019	647	63.9711	647	65.9552
647.2	34.1451	647.2	46.0045	647.2	55.967	647.2	61.3967	647.2	62.1518	647.2	63.7208	647.2	64.0802	647.2	63.5819	647.2	65.5026
647.4	33.9993	647.4	45.79	647.4	55.5875	647.4	60.951	647.4	61.7376	647.4	63.3336	647.4	63.674	647.4	63.1608	647.4	65.1076
647.6	33.8545	647.6	45.5753	647.6	55.2518	647.6	60.5087	647.6	61.3538	647.6	62.92	647.6	63.3001	647.6	62.7629	647.6	64.7397
647.8	33.7141	647.8	45.3633	647.8	54.928	647.8	60.15	647.8	60.9576	647.8	62.5149	647.8	62.8873	647.8	62.3861	647.8	64.3511
648	33.5633	648	45.1503	648	54.6344	648	59.8079	648	60.5903	648	62.1113	648	62.4748	648	62.0247	648	63.9765
648.2	33.4121	648.2	44.9228	648.2	54.2852	648.2	59.4211	648.2	60.21	648.2	61.7049	648.2	62.08	648.2	61.6881	648.2	63.5761
648.4	33.2676	648.4	44.7219	648.4	53.9529	648.4	59.0392	648.4	59.8392	648.4	61.3186	648.4	61.6818	648.4	61.3278	648.4	63.2127
648.6	33.1277	648.6	44.5242	648.6	53.6359	648.6	58.697	648.6	59.4447	648.6	60.9356	648.6	61.3064	648.6	60.9455	648.6	62.8562
648.8	33.0024	648.8	44.2912	648.8	53.3083	648.8	58.352	648.8	59.0692	648.8	60.5448	648.8	60.9384	648.8	60.5612	648.8	62.5184
649	32.8579	649	44.0575	649	53.0084	649	57.9712	649	58.6901	649	60.1834	649	60.5836	649	60.165	649	62.1631
649.2	32.7193	649.2	43.8268	649.2	52.693	649.2	57.6106	649.2	58.3391	649.2	59.7959	649.2	60.2226	649.2	59.7804	649.2	61.784
649.4	32.6154	649.4	43.6052	649.4	52.3951	649.4	57.2396	649.4	57.9836	649.4	59.4099	649.4	59.8705	649.4	59.4147	649.4	61.4077
649.6	32.5051	649.6	43.3543	649.6	52.0949	649.6	56.8448	649.6	57.608	649.6	59.0715	649.6	59.5221	649.6	59.0386	649.6	61.0409
649.8	32.3774	649.8	43.0973	649.8	51.8264	649.8	56.483	649.8	57.2144	649.8	58.6859	649.8	59.1498	649.8	58.6253	649.8	60.6842
650	32.2452	650	42.8427	650	51.5363	650	56.1251	650	56.822	650	58.322	650	58.8153	650	58.2222	650	60.326
650.2	32.1106	650.2	42.5384	650.2	51.2364	650.2	55.7985	650.2	56.4233	650.2	57.9755	650.2	58.4586	650.2	57.8077	650.2	59.9639
650.4	31.9768	650.4	42.2742	650.4	50.9239	650.4	55.449	650.4	56.0329	650.4	57.6102	650.4	58.0997	650.4	57.4528	650.4	59.5757
650.6	31.846	650.6	42.0378	650.6	50.638	650.6	55.0833	650.6	55.6422	650.6	57.2526	650.6	57.7821	650.6	57.074	650.6	59.2001
650.8	31.7286	650.8	41.8289	650.8	50.3373	650.8	54.7239	650.8	55.3049	650.8	56.9194	650.8	57.4562	650.8	56.7046	650.8	58.801
651	31.6259	651	41.6186	651	50.0302	651	54.3767	651	54.9535	651	56.5777	651	57.0664	651	56.2987	651	58.4248
651.2	31.5108	651.2	41.4316	651.2	49.746	651.2	54.0826	651.2	54.6148	651.2	56.2072	651.2	56.6672	651.2	55.9195	651.2	58.034
651.4	31.4002	651.4	41.2281	651.4	49.4489	651.4	53.7359	651.4	54.2547	651.4	55.8218	651.4	56.3098	651.4	55.5737	651.4	57.6529
651.6	31.297	651.6	41.0311	651.6	49.1657	651.6	53.3789	651.6	53.9468	651.6	55.4617	651.6	55.9115	651.6	55.2458	651.6	57.3182
651.8	31.1748	651.8	40.7876	651.8	48.8608	651.8	53.0091	651.8	53.6195	651.8	55.0955	651.8	55.5459	651.8	54.9173	651.8	56.9834
652	31.0572	652	40.5554	652	48.5692	652	52.6482	652	53.2827	652	54.687	652	55.1715	652	54.5586	652	56.6377
652.2	30.9539	652.2	40.2988	652.2	48.2641	652.2	52.3213	652.2	52.9516	652.2	54.3221	652.2	54.8333	652.2	54.1902	652.2	56.2598
652.4	30.8379	652.4	40.0537	652.4	47.9634	652.4	51.9833	652.4	52.6474	652.4	53.9888	652.4	54.4721	652.4	53.8111	652.4	55.8925
652.6	30.7352	652.6	39.8037	652.6	47.674	652.6	51.6317	652.6	52.2812	652.6	53.6176	652.6	54.1183	652.6	53.4272	652.6	55.5305
652.8	30.6208	652.8	39.585	652.8	47.4138	652.8	51.3104	652.8	51.9377	652.8	53.2854	652.8	53.7568	652.8	53.0666	652.8	55.1872
653	30.4838	653	39.3965	653	47.162	653	50.9967	653	51.5674	653	52.9211	653	53.3646	653	52.7166	653	54.8512
653.2	30.3503	653.2	39.2036	653.2	46.9091	653.2	50.7063	653.2	51.2003	653.2	52.5563	653.2	53.0272	653.2	52.3584	653.2	54.5147
653.4	30.2247	653.4	39.0102	653.4	46.6606	653.4	50.3996	653.4	50.8719	653.4	52.1707	653.4	52.6927	653.4	52.0008	653.4	54.2064
653.6	30.1119	653.6	38.8048	653.6	46.4114	653.6	50.1142	653.6	50.575	653.6	51.7928	653.6	52.3501	653.6	51.6404	653.6	53.8858
653.8	29.9955	653.8	38.6073	653.8	46.1392	653.8	49.8233	653.8	50.2864	653.8	51.4261	653.8	52.0237	653.8	51.3019	653.8	53.5643
654	29.8665	654	38.4208	654	45.8723	654	49.5376	654	49.9686	654	51.0777	654	51.654	654	50.9691	654	53.2298
654.2	29.7295	654.2	38.2484	654.2	45.6022	654.2	49.2397	654.2	49.6415	654.2	50.725	654.2	51.2898	654.2	50.6583	654.2	52.9192
654.4	29.6096	654.4	38.0786	654.4	45.3234	654.4	48.9564	654.4	49.3043	654.4	50.3666	654.4	50.9522	654.4	50.3508	654.4	52.6431
654.6	29.4858	654.6	37.9028	654.6	45.0531	654.6	48.659	654.6	48.9871	654.6	50.0105	654.6	50.6293	654.6	50.0523	654.6	52.4084
654.8	29.3691	654.8	37.7112	654.8	44.8007	654.8	48.3201	654.8	48.6371	654.8	49.7103	654.8	50.3174	654.8	49.7186	654.8	52.1423
655	29.2742	655	37.5288	655	44.5346	655	47.9718	655	48.3169	655	49.3858	655	50.0149	655	49.3853	655	51.8928
655.2	29.1864	655.2	37.3314	655.2	44.2653	655.2	47.6454	655.2	47.975	655.2	49.0587	655.2	49.6915	655.2	49.042	655.2	51.6384
655.4	29.0798	655.4	37.1554	655.4	43.9939	655.4	47.3534	655.4	47.6606	655.4	48.7225	655.4	49.3604	655.4	48.7401	655.4	51.3901
655.6	28.9576	655.6	36.9769	655.6	43.7072	655.6	47.0638	655.6	47.3285	655.6	48.4011	655.6	49.0259	655.6	48.4095	655.6	51.1046
655.8	28.8712	655.8	36.8499	655.8	43.453	655.8	46.7826	655.8	46.9969	655.8	48.0874	655.8	48.6957	655.8	48.1157	655.8	50.8208
656	28.7788	656	36.6634	656	43.1814	656	46.5179	656	46.6423	656	47.786	656	48.3552	656	47.8168	656	50.4938
656.2	28.6776	656.2	36.5063	656.2	42.9358	656.2	46.2092	656.2	46.3305	656.2	47.4655	656.2	48.0016	656.2	47.5224	656.2	50.1761
656.4	28.572	656.4	36.3155	656.4	42.6895	656.4	45.9127	656.4	46.0002	656.4	47.1264	656.4	47.6802	656.4	47.2088	656.4	49.844
656.6	28.491	656.6	36.1344	656.6	42.4494	656.6	45.5996	656.6	45.6907	656.6	46.8135	656.6	47.4071	656.6	46.9254	656.6	49.5133
656.8	28.387	656.8	35.9527	656.8	42.1865	656.8	45.3058	656.8	45.369	656.8	46.5239	656.8	47.1018	656.8	46.6497	656.8	49.2138
657	28.2904	657	35.7978	657	41.9479	657	45.0193	657	45.048	657	46.2426	657	46.8255	657	46.3274	657	48.8813
657.2	28.1889	657.2	35.6445	657.2	41.6991	657.2	44.6883	657.2	44.7426	657.2	45.9698	657.2	46.5633	657.2	46.0248	657.2	48.5565
657.4	28.0857	657.4	35.4513	657.4	41.4295	657.4	44.352	657.4	44.4791	657.4	45.7046	657.4	46.3149	657.4	45.7069	657.4	48.2713
657.6	27.9902	657.6	35.2349	657.6	41.1632	657.6	44.0187	657.6	44.2079	657.6	45.4362	657.6	46.0323	657.6	45.3824	657.6	47.9809
657.8	27.8771	657.8	35.0422	657.8	40.9297	657.8	43.7453	657.8	43.9156	657.8	45.1782	657.8	45.7718	657.8	45.1174	657.8	47.678
658	27.7653	658	34.8545	658	40.6977	658	43.4836	658	43.617	658	44.8847	658	45.5174	658	44.8199	658	47.4065
658.2	27.6545	658.2	34.6706	658.2	40.4709	658.2	43.1882	658.2	43.3309	658.2	44.6205	658.2	45.2445	658.2	44.5596	658.2	47.1401
658.4	27.5643	658.4	34.4861	658.4	40.2533	658.4	42.9062	658.4	43.0354	658.4	44.3704	658.4	44.9651	658.4	44.2616	658.4	46.8547
658.6	27.4835	658.6	34.3242	658.6	40.0102	658.6	42.6581	658.6	42.7291	658.6	44.1073	658.6	44.6597	658.6	43.9568	658.6	46.5805
658.8	27.4177	658.8	34.1733	658.8	39.7887	658.8	42.3593	658.8	42.4455	658.8	43.8481	658.8	44.3591	658.8	43.6414	658.8	46.2893
659	27.3507	659	34.0136	659	39.5857	659	42.0688	659	42.1665	659	43.5744	659	44.0618	659	43.3685	659	45.9973
659.2	27.2882	659.2	33.8507	659.2	39.3442	659.2	41.7987	659.2	41.9076	659.2	43.281	659.2	43.7375	659.2	43.1035	659.2	45.7025
659.4	27.2161	659.4	33.6771	659.4	39.1251	659.4	41.5378	659.4	41.6679	659.4	42.977	659.4	43.4095	659.4	42.819	659.4	45.461
659.6	27.145	659.6	33.5107	659.6	38.9006	659.6	41.2964	659.6	41.4229	659.6	42.6933	659.6	43.0714	659.6	42.5227	659.6	45.1878
659.8	27.037	659.8	33.3384	659.8	38.6723	659.8	41.0323	659.8	41.1392	659.8	42.4329	659.8	42.766	659.8	42.2207	659.8	44.9259
660	26.9391	660	33.1754	660	38.4522	660	40.7419	660	40.8659	660	42.1462	660	42.4494	660	41.9564	660	44.6596
660.2	26.8539	660.2	32.994	660.2	38.2272	660.2	40.4555	660.2	40.5705	660.2	41.8618	660.2	42.1365	660.2	41.6935	660.2	44.3618
660.4	26.7541	660.4	32.8054	660.4	37.9996	660.4	40.1703	660.4	40.2985	660.4	41.5608	660.4	41.8403	660.4	41.4006	660.4	44.0762
660.6	26.6652	660.6	32.6435	660.6	37.7545	660.6	39.9043	660.6	40.0311	660.6	41.2617	660.6	41.5679	660.6	41.1278	660.6	43.7927
660.8	26.5911	660.8	32.4896	660.8	37.5218	660.8	39.6205	660.8	39.7444	660.8	40.9917	660.8	41.3204	660.8	40.8552	660.8	43.5153
661	26.5336	661	32.3574	661	37.3168	661	39.3485	661	39.4569	661	40.6784	661	41.056	661	40.5713	661	43.2312
661.2	26.47	661.2	32.2333	661.2	37.1114	661.2	39.0909	661.2	39.1782	661.2	40.3672	661.2	40.8377	661.2	40.3026	661.2	42.9633
661.4	26.4054	661.4	32.0998	661.4	36.9275	661.4	38.863	661.4	38.9342	661.4	40.0865	661.4	40.6014	661.4	40.0273	661.4	42.7038
661.6	26.3459	661.6	31.9861	661.6	36.7516	661.6	38.6151	661.6	38.686	661.6	39.8041	661.6	40.3559	661.6	39.7538	661.6	42.4212
661.8	26.2655	661.8	31.8761	661.8	36.5505	661.8	38.3614	661.8	38.4382	661.8	39.5205	661.8	40.1051	661.8	39.5157	661.8	42.1256
662	26.1881	662	31.71	662	36.3352	662	38.1093	662	38.1948	662	39.2761	662	39.8489	662	39.263	662	41.8383
662.2	26.1304	662.2	31.5596	662.2	36.1522	662.2	37.8629	662.2	37.9405	662.2	38.9995	662.2	39.5895	662.2	39.006	662.2	41.5589
662.4	26.076	662.4	31.4063	662.4	35.9513	662.4	37.6098	662.4	37.6552	662.4	38.7363	662.4	39.325	662.4	38.7376	662.4	41.2776
662.6	26.0289	662.6	31.2801	662.6	35.7462	662.6	37.3545	662.6	37.397	662.6	38.4746	662.6	39.1006	662.6	38.4827	662.6	41.0014
662.8	25.965	662.8	31.111	662.8	35.532	662.8	37.0941	662.8	37.1221	662.8	38.209	662.8	38.8781	662.8	38.2155	662.8	40.7241
663	25.891	663	30.946	663	35.3177	663	36.8508	663	36.8391	663	37.9684	663	38.6308	663	37.9636	663	40.4703
663.2	25.8206	663.2	30.7889	663.2	35.1048	663.2	36.607	663.2	36.5804	663.2	37.6959	663.2	38.3866	663.2	37.7355	663.2	40.2499
663.4	25.7386	663.4	30.6448	663.4	34.9063	663.4	36.3539	663.4	36.3225	663.4	37.4614	663.4	38.1054	663.4	37.4673	663.4	40.0285
663.6	25.6834	663.6	30.5039	663.6	34.7108	663.6	36.1112	663.6	36.0739	663.6	37.2216	663.6	37.8318	663.6	37.2098	663.6	39.8073
663.8	25.6411	663.8	30.3474	663.8	34.5394	663.8	35.8895	663.8	35.8187	663.8	36.9977	663.8	37.6113	663.8	36.9864	663.8	39.5946
664	25.6083	664	30.2287	664	34.3738	664	35.6853	664	35.5952	664	36.779	664	37.3828	664	36.7719	664	39.3816
664.2	25.5553	664.2	30.0862	664.2	34.1968	664.2	35.4691	664.2	35.3486	664.2	36.5416	664.2	37.1612	664.2	36.5345	664.2	39.1879
664.4	25.4881	664.4	29.959	664.4	34.0267	664.4	35.249	664.4	35.1103	664.4	36.3134	664.4	36.9344	664.4	36.2771	664.4	38.991
664.6	25.4245	664.6	29.8314	664.6	33.8483	664.6	35.0413	664.6	34.8934	664.6	36.0769	664.6	36.7153	664.6	36.0449	664.6	38.7928
664.8	25.3427	664.8	29.7082	664.8	33.6713	664.8	34.8403	664.8	34.6614	664.8	35.8365	664.8	36.5084	664.8	35.8005	664.8	38.5788
665	25.2724	665	29.5793	665	33.5168	665	34.6268	665	34.4421	665	35.6169	665	36.2839	665	35.5586	665	38.3517
665.2	25.2234	665.2	29.4469	665.2	33.3805	665.2	34.4226	665.2	34.2169	665.2	35.3848	665.2	36.0806	665.2	35.3268	665.2	38.1247
665.4	25.1663	665.4	29.3084	665.4	33.2324	665.4	34.2102	665.4	33.9706	665.4	35.1727	665.4	35.8806	665.4	35.0724	665.4	37.8811
665.6	25.1122	665.6	29.1467	665.6	33.0686	665.6	34.0179	665.6	33.6951	665.6	34.9303	665.6	35.6551	665.6	34.8207	665.6	37.669
665.8	25.0406	665.8	29.0236	665.8	32.9289	665.8	33.8015	665.8	33.4655	665.8	34.7018	665.8	35.4237	665.8	34.567	665.8	37.4427
666	24.9749	666	28.875	666	32.7531	666	33.5901	666	33.2533	666	34.4728	666	35.2075	666	34.335	666	37.1978
666.2	24.9079	666.2	28.763	666.2	32.5756	666.2	33.3804	666.2	33.0411	666.2	34.2595	666.2	35.0035	666.2	34.1243	666.2	36.947
666.4	24.8397	666.4	28.6463	666.4	32.3948	666.4	33.1618	666.4	32.8374	666.4	34.0111	666.4	34.7951	666.4	33.9097	666.4	36.6837
666.6	24.7883	666.6	28.5438	666.6	32.2368	666.6	32.9402	666.6	32.6368	666.6	33.7884	666.6	34.5898	666.6	33.6926	666.6	36.4035
666.8	24.744	666.8	28.4316	666.8	32.0704	666.8	32.7363	666.8	32.4588	666.8	33.5355	666.8	34.3663	666.8	33.4547	666.8	36.1519
667	24.7184	667	28.3044	667	31.9248	667	32.5646	667	32.2544	667	33.2784	667	34.183	667	33.21	667	35.9007
667.2	24.6757	667.2	28.1684	667.2	31.7528	667.2	32.3914	667.2	32.0378	667.2	33.0516	667.2	34.0082	667.2	32.9788	667.2	35.6781
667.4	24.6358	667.4	28.0167	667.4	31.5927	667.4	32.2021	667.4	31.8207	667.4	32.8409	667.4	33.829	667.4	32.743	667.4	35.4872
667.6	24.5697	667.6	27.8569	667.6	31.4314	667.6	31.992	667.6	31.5949	667.6	32.6214	667.6	33.6294	667.6	32.5207	667.6	35.2758
667.8	24.5188	667.8	27.7201	667.8	31.2908	667.8	31.7938	667.8	31.3716	667.8	32.4263	667.8	33.4428	667.8	32.3117	667.8	35.0542
668	24.4706	668	27.5872	668	31.1188	668	31.5974	668	31.163	668	32.2092	668	33.2576	668	32.111	668	34.8594
668.2	24.4366	668.2	27.4679	668.2	30.9377	668.2	31.3694	668.2	30.9514	668.2	31.9917	668.2	33.0779	668.2	31.9009	668.2	34.6435
668.4	24.3788	668.4	27.3617	668.4	30.7817	668.4	31.1682	668.4	30.7319	668.4	31.7951	668.4	32.8763	668.4	31.6694	668.4	34.4261
668.6	24.3415	668.6	27.2307	668.6	30.6279	668.6	30.9846	668.6	30.5028	668.6	31.5989	668.6	32.6849	668.6	31.4699	668.6	34.2086
668.8	24.3213	668.8	27.091	668.8	30.4914	668.8	30.782	668.8	30.2901	668.8	31.403	668.8	32.4656	668.8	31.279	668.8	34.0086
669	24.2944	669	26.952	669	30.3692	669	30.5711	669	30.0805	669	31.2159	669	32.2537	669	31.0773	669	33.7888
669.2	24.2721	669.2	26.8022	669.2	30.2149	669.2	30.3665	669.2	29.8856	669.2	31.0206	669.2	32.0417	669.2	30.855	669.2	33.5594
669.4	24.2529	669.4	26.6537	669.4	30.0614	669.4	30.1563	669.4	29.697	669.4	30.8408	669.4	31.8534	669.4	30.6462	669.4	33.3319
669.6	24.2136	669.6	26.534	669.6	29.8886	669.6	29.9763	669.6	29.5183	669.6	30.6401	669.6	31.6673	669.6	30.4142	669.6	33.1235
669.8	24.1647	669.8	26.4425	669.8	29.7041	669.8	29.8262	669.8	29.3432	669.8	30.4061	669.8	31.4682	669.8	30.2046	669.8	32.918
670	24.1063	670	26.3385	670	29.5287	670	29.6577	670	29.1506	670	30.2031	670	31.2845	670	30.0182	670	32.7226
670.2	24.0556	670.2	26.2342	670.2	29.3772	670.2	29.4735	670.2	28.9542	670.2	29.9995	670.2	31.0833	670.2	29.8327	670.2	32.5137
670.4	24.0063	670.4	26.1401	670.4	29.2318	670.4	29.264	670.4	28.744	670.4	29.7868	670.4	30.9078	670.4	29.6332	670.4	32.3338
670.6	23.9639	670.6	26.0426	670.6	29.0677	670.6	29.0745	670.6	28.5627	670.6	29.5733	670.6	30.7414	670.6	29.4174	670.6	32.1801
670.8	23.9214	670.8	25.9467	670.8	28.8983	670.8	28.8863	670.8	28.4102	670.8	29.3646	670.8	30.5698	670.8	29.2064	670.8	32.0036
671	23.877	671	25.8447	671	28.7403	671	28.6839	671	28.2238	671	29.1341	671	30.3806	671	29.0345	671	31.8357
671.2	23.8502	671.2	25.7561	671.2	28.5719	671.2	28.4989	671.2	28.0494	671.2	28.9362	671.2	30.2279	671.2	28.8772	671.2	31.6681
671.4	23.8183	671.4	25.658	671.4	28.383	671.4	28.2954	671.4	27.8831	671.4	28.7642	671.4	30.0726	671.4	28.7227	671.4	31.4988
671.6	23.7858	671.6	25.5678	671.6	28.2058	671.6	28.1175	671.6	27.7269	671.6	28.6014	671.6	29.918	671.6	28.5482	671.6	31.3174
671.8	23.767	671.8	25.437	671.8	28.0297	671.8	27.9367	671.8	27.5465	671.8	28.4232	671.8	29.7599	671.8	28.3755	671.8	31.1303
672	23.7416	672	25.3409	672	27.8989	672	27.7632	672	27.3709	672	28.257	672	29.5899	672	28.2039	672	30.9383
672.2	23.7048	672.2	25.2503	672.2	27.7485	672.2	27.5887	672.2	27.2009	672.2	28.1072	672.2	29.4127	672.2	28.0279	672.2	30.7537
672.4	23.6623	672.4	25.1792	672.4	27.6161	672.4	27.4185	672.4	27.017	672.4	27.9363	672.4	29.2128	672.4	27.8558	672.4	30.6024
672.6	23.6454	672.6	25.0896	672.6	27.495	672.6	27.2503	672.6	26.8079	672.6	27.7485	672.6	29.0143	672.6	27.694	672.6	30.4396
672.8	23.6105	672.8	24.9987	672.8	27.378	672.8	27.0778	672.8	26.6221	672.8	27.5802	672.8	28.8614	672.8	27.5191	672.8	30.278
673	23.5825	673	24.9173	673	27.2427	673	26.8946	673	26.4559	673	27.4045	673	28.6928	673	27.3388	673	30.0813
673.2	23.5751	673.2	24.811	673.2	27.0982	673.2	26.7157	673.2	26.2876	673.2	27.2599	673.2	28.5336	673.2	27.1738	673.2	29.9016
673.4	23.5496	673.4	24.7357	673.4	26.9555	673.4	26.5211	673.4	26.1132	673.4	27.0999	673.4	28.3548	673.4	27.0123	673.4	29.7248
673.6	23.5142	673.6	24.6378	673.6	26.8037	673.6	26.349	673.6	25.9537	673.6	26.9572	673.6	28.1869	673.6	26.8349	673.6	29.5376
673.8	23.4691	673.8	24.5454	673.8	26.6613	673.8	26.1482	673.8	25.7601	673.8	26.8053	673.8	28.0262	673.8	26.6616	673.8	29.3785
674	23.4112	674	24.4649	674	26.5466	674	25.9477	674	25.5864	674	26.638	674	27.8593	674	26.482	674	29.1941
674.2	23.3538	674.2	24.3755	674.2	26.4107	674.2	25.775	674.2	25.4252	674.2	26.4766	674.2	27.7058	674.2	26.3086	674.2	29.0271
674.4	23.3177	674.4	24.2762	674.4	26.2806	674.4	25.6125	674.4	25.2675	674.4	26.3055	674.4	27.5423	674.4	26.1333	674.4	28.8395
674.6	23.2703	674.6	24.1635	674.6	26.1603	674.6	25.4351	674.6	25.1282	674.6	26.151	674.6	27.3678	674.6	25.9739	674.6	28.645
674.8	23.2283	674.8	24.0402	674.8	26.0303	674.8	25.2908	674.8	24.9778	674.8	26.0116	674.8	27.213	674.8	25.8058	674.8	28.4477
675	23.2017	675	23.9187	675	25.9085	675	25.14	675	24.8318	675	25.8591	675	27.0474	675	25.6455	675	28.2748
675.2	23.1572	675.2	23.7954	675.2	25.763	675.2	25.0088	675.2	24.6559	675.2	25.6889	675.2	26.883	675.2	25.4945	675.2	28.0785
675.4	23.0985	675.4	23.6846	675.4	25.6311	675.4	24.8555	675.4	24.5106	675.4	25.53	675.4	26.7211	675.4	25.3522	675.4	27.9059
675.6	23.0715	675.6	23.5593	675.6	25.5226	675.6	24.7022	675.6	24.3528	675.6	25.382	675.6	26.5723	675.6	25.1868	675.6	27.729
675.8	23.0434	675.8	23.4722	675.8	25.4056	675.8	24.535	675.8	24.2167	675.8	25.2416	675.8	26.4109	675.8	25.0233	675.8	27.5648
676	22.9822	676	23.3531	676	25.2875	676	24.3617	676	24.0583	676	25.0897	676	26.2752	676	24.8502	676	27.4329
676.2	22.9303	676.2	23.2606	676.2	25.2001	676.2	24.198	676.2	23.9238	676.2	24.9513	676.2	26.1066	676.2	24.7069	676.2	27.2901
676.4	22.8846	676.4	23.1465	676.4	25.0778	676.4	24.0653	676.4	23.7631	676.4	24.836	676.4	25.954	676.4	24.557	676.4	27.1358
676.6	22.8139	676.6	23.0438	676.6	24.9569	676.6	23.9075	676.6	23.6101	676.6	24.7073	676.6	25.7967	676.6	24.4039	676.6	26.9996
676.8	22.7338	676.8	22.922	676.8	24.8314	676.8	23.7738	676.8	23.4481	676.8	24.5657	676.8	25.631	676.8	24.2289	676.8	26.8777
677	22.6722	677	22.8137	677	24.7095	677	23.6219	677	23.2991	677	24.4255	677	25.4674	677	24.0518	677	26.7291
677.2	22.5945	677.2	22.7158	677.2	24.5816	677.2	23.4804	677.2	23.1491	677.2	24.2782	677.2	25.3065	677.2	23.8969	677.2	26.5927
677.4	22.5325	677.4	22.6113	677.4	24.4658	677.4	23.3363	677.4	23.0239	677.4	24.1507	677.4	25.1486	677.4	23.7397	677.4	26.4649
677.6	22.4639	677.6	22.5284	677.6	24.3483	677.6	23.1835	677.6	22.8708	677.6	24.001	677.6	24.983	677.6	23.5798	677.6	26.2989
677.8	22.3982	677.8	22.4483	677.8	24.2353	677.8	23.0282	677.8	22.7158	677.8	23.8569	677.8	24.8163	677.8	23.4146	677.8	26.1451
678	22.3272	678	22.3641	678	24.0906	678	22.8777	678	22.5648	678	23.733	678	24.6456	678	23.2448	678	26.0116
678.2	22.2733	678.2	22.2739	678.2	23.9503	678.2	22.7053	678.2	22.4047	678.2	23.5943	678.2	24.5103	678.2	23.0914	678.2	25.8605
678.4	22.2109	678.4	22.1744	678.4	23.8032	678.4	22.5393	678.4	22.2336	678.4	23.4483	678.4	24.3601	678.4	22.9346	678.4	25.7058
678.6	22.1449	678.6	22.0969	678.6	23.6656	678.6	22.3722	678.6	22.0757	678.6	23.3116	678.6	24.2157	678.6	22.7788	678.6	25.5379
678.8	22.073	678.8	22.0175	678.8	23.5343	678.8	22.2195	678.8	21.9322	678.8	23.198	678.8	24.0719	678.8	22.6439	678.8	25.3776
679	22.0012	679	21.9216	679	23.407	679	22.0881	679	21.7943	679	23.069	679	23.9111	679	22.5191	679	25.219
679.2	21.9206	679.2	21.8289	679.2	23.2719	679.2	21.9549	679.2	21.6795	679.2	22.9437	679.2	23.7573	679.2	22.3828	679.2	25.0495
679.4	21.8431	679.4	21.7374	679.4	23.1697	679.4	21.8109	679.4	21.5496	679.4	22.8403	679.4	23.6026	679.4	22.2501	679.4	24.8913
679.6	21.7713	679.6	21.642	679.6	23.0393	679.6	21.6723	679.6	21.3959	679.6	22.7233	679.6	23.4569	679.6	22.1316	679.6	24.7094
679.8	21.709	679.8	21.5276	679.8	22.8976	679.8	21.5256	679.8	21.2246	679.8	22.5941	679.8	23.3281	679.8	22.0055	679.8	24.5487
680	21.6644	680	21.4339	680	22.7631	680	21.3933	680	21.0909	680	22.4568	680	23.1952	680	21.8837	680	24.3881
680.2	21.6262	680.2	21.3427	680.2	22.6244	680.2	21.278	680.2	20.9719	680.2	22.3423	680.2	23.0524	680.2	21.774	680.2	24.2317
680.4	21.5677	680.4	21.2577	680.4	22.4937	680.4	21.162	680.4	20.8334	680.4	22.2095	680.4	22.9106	680.4	21.6453	680.4	24.0857
680.6	21.5004	680.6	21.1553	680.6	22.3763	680.6	21.0218	680.6	20.7118	680.6	22.0725	680.6	22.7709	680.6	21.5157	680.6	23.9465
680.8	21.4044	680.8	21.05	680.8	22.2665	680.8	20.894	680.8	20.5615	680.8	21.9482	680.8	22.6358	680.8	21.3724	680.8	23.8155
681	21.3191	681	20.9333	681	22.138	681	20.7744	681	20.4246	681	21.8127	681	22.4848	681	21.2439	681	23.7069
681.2	21.2432	681.2	20.8146	681.2	22.0223	681.2	20.6605	681.2	20.2823	681.2	21.6825	681.2	22.3737	681.2	21.1294	681.2	23.5752
681.4	21.1713	681.4	20.6981	681.4	21.9282	681.4	20.5541	681.4	20.1437	681.4	21.5506	681.4	22.2063	681.4	20.9934	681.4	23.4257
681.6	21.092	681.6	20.6069	681.6	21.8166	681.6	20.4289	681.6	19.994	681.6	21.402	681.6	22.0506	681.6	20.8706	681.6	23.2884
681.8	21.0018	681.8	20.4899	681.8	21.6849	681.8	20.3141	681.8	19.8666	681.8	21.2736	681.8	21.8988	681.8	20.7333	681.8	23.1475
682	20.9353	682	20.3823	682	21.5661	682	20.2008	682	19.7365	682	21.1528	682	21.7824	682	20.5809	682	23.0297
682.2	20.86	682.2	20.3053	682.2	21.4512	682.2	20.0884	682.2	19.5983	682.2	21.0245	682.2	21.6613	682.2	20.4299	682.2	22.9376
682.4	20.7706	682.4	20.2093	682.4	21.3439	682.4	19.972	682.4	19.4777	682.4	20.9195	682.4	21.5396	682.4	20.2704	682.4	22.824
682.6	20.6805	682.6	20.1124	682.6	21.2277	682.6	19.8722	682.6	19.347	682.6	20.8195	682.6	21.4012	682.6	20.147	682.6	22.713
682.8	20.5919	682.8	20.0002	682.8	21.1071	682.8	19.7538	682.8	19.2329	682.8	20.7007	682.8	21.2381	682.8	20.0084	682.8	22.6001
683	20.4956	683	19.9145	683	20.9886	683	19.6558	683	19.1362	683	20.5838	683	21.0927	683	19.8732	683	22.4764
683.2	20.414	683.2	19.8227	683.2	20.8815	683.2	19.5327	683.2	19.0405	683.2	20.462	683.2	20.9773	683.2	19.7379	683.2	22.3152
683.4	20.3358	683.4	19.7384	683.4	20.7898	683.4	19.4242	683.4	18.9269	683.4	20.3483	683.4	20.8681	683.4	19.6046	683.4	22.1503
683.6	20.2397	683.6	19.6553	683.6	20.6697	683.6	19.3276	683.6	18.8254	683.6	20.2061	683.6	20.7657	683.6	19.5026	683.6	22.0023
683.8	20.1295	683.8	19.5565	683.8	20.5663	683.8	19.1979	683.8	18.7097	683.8	20.0895	683.8	20.6503	683.8	19.373	683.8	21.8389
684	20.0237	684	19.468	684	20.4467	684	19.0602	684	18.5896	684	19.9609	684	20.5056	684	19.2356	684	21.6917
684.2	19.9197	684.2	19.3588	684.2	20.3132	684.2	18.9368	684.2	18.4681	684.2	19.834	684.2	20.3678	684.2	19.1054	684.2	21.5374
684.4	19.8235	684.4	19.2627	684.4	20.1912	684.4	18.8143	684.4	18.365	684.4	19.7267	684.4	20.2307	684.4	18.9831	684.4	21.3978
684.6	19.759	684.6	19.1702	684.6	20.0707	684.6	18.7126	684.6	18.2505	684.6	19.6079	684.6	20.1152	684.6	18.8597	684.6	21.2585
684.8	19.6977	684.8	19.0769	684.8	19.9707	684.8	18.5957	684.8	18.1107	684.8	19.4889	684.8	19.9867	684.8	18.7329	684.8	21.1188
685	19.6323	685	18.9872	685	19.8461	685	18.4971	685	17.9998	685	19.3638	685	19.8659	685	18.6276	685	20.9989
685.2	19.5533	685.2	18.8867	685.2	19.7263	685.2	18.3874	685.2	17.8934	685.2	19.2382	685.2	19.7444	685.2	18.5295	685.2	20.8837
685.4	19.4614	685.4	18.7809	685.4	19.5916	685.4	18.2711	685.4	17.7697	685.4	19.1177	685.4	19.621	685.4	18.4279	685.4	20.7606
685.6	19.3734	685.6	18.682	685.6	19.457	685.6	18.1386	685.6	17.6668	685.6	18.9856	685.6	19.5006	685.6	18.3444	685.6	20.6426
685.8	19.2878	685.8	18.6023	685.8	19.3394	685.8	18.0032	685.8	17.5705	685.8	18.8776	685.8	19.3736	685.8	18.2217	685.8	20.523
686	19.2065	686	18.5113	686	19.2142	686	17.8766	686	17.4762	686	18.7516	686	19.2442	686	18.1055	686	20.3841
686.2	19.1228	686.2	18.4386	686.2	19.1035	686.2	17.7429	686.2	17.3676	686.2	18.6352	686.2	19.1062	686.2	18.0024	686.2	20.254
686.4	19.0385	686.4	18.3382	686.4	18.9938	686.4	17.6113	686.4	17.2584	686.4	18.5209	686.4	18.9819	686.4	17.8724	686.4	20.1312
686.6	18.9523	686.6	18.2324	686.6	18.9017	686.6	17.4914	686.6	17.1472	686.6	18.4183	686.6	18.8757	686.6	17.7584	686.6	20.0179
686.8	18.876	686.8	18.1395	686.8	18.7922	686.8	17.3729	686.8	17.0209	686.8	18.294	686.8	18.7782	686.8	17.6395	686.8	19.9193
687	18.7844	687	18.0367	687	18.6698	687	17.2444	687	16.9125	687	18.2017	687	18.6764	687	17.5313	687	19.8216
687.2	18.6838	687.2	17.9671	687.2	18.5675	687.2	17.1128	687.2	16.8134	687.2	18.1275	687.2	18.5727	687.2	17.4232	687.2	19.7325
687.4	18.5852	687.4	17.8738	687.4	18.4803	687.4	17.0012	687.4	16.7264	687.4	18.0314	687.4	18.4508	687.4	17.3193	687.4	19.6155
687.6	18.4957	687.6	17.7915	687.6	18.3938	687.6	16.8998	687.6	16.6392	687.6	17.9136	687.6	18.3104	687.6	17.2269	687.6	19.4966
687.8	18.4185	687.8	17.7104	687.8	18.3201	687.8	16.8043	687.8	16.5386	687.8	17.809	687.8	18.2027	687.8	17.1206	687.8	19.3811
688	18.3362	688	17.6161	688	18.2205	688	16.7132	688	16.427	688	17.6955	688	18.0811	688	17.0106	688	19.2713
688.2	18.2422	688.2	17.5098	688.2	18.1094	688.2	16.6045	688.2	16.3103	688.2	17.5969	688.2	17.9619	688.2	16.8921	688.2	19.165
688.4	18.1402	688.4	17.401	688.4	17.9977	688.4	16.5092	688.4	16.1938	688.4	17.5154	688.4	17.8415	688.4	16.7787	688.4	19.0609
688.6	18.0496	688.6	17.2875	688.6	17.8901	688.6	16.4107	688.6	16.1029	688.6	17.4181	688.6	17.7365	688.6	16.6887	688.6	18.9478
688.8	17.9437	688.8	17.1831	688.8	17.7822	688.8	16.3142	688.8	16.0072	688.8	17.3283	688.8	17.6332	688.8	16.586	688.8	18.8233
689	17.8435	689	17.0843	689	17.6806	689	16.2234	689	15.9419	689	17.2503	689	17.5484	689	16.4901	689	18.6987
689.2	17.7434	689.2	17	689.2	17.5656	689.2	16.1268	689.2	15.8473	689.2	17.1473	689.2	17.4593	689.2	16.3816	689.2	18.5862
689.4	17.6574	689.4	16.9327	689.4	17.4603	689.4	16.0391	689.4	15.7481	689.4	17.0407	689.4	17.3616	689.4	16.2923	689.4	18.4971
689.6	17.5509	689.6	16.8606	689.6	17.3545	689.6	15.9341	689.6	15.6426	689.6	16.9281	689.6	17.2538	689.6	16.1881	689.6	18.3885
689.8	17.4489	689.8	16.7837	689.8	17.2508	689.8	15.8121	689.8	15.5228	689.8	16.8114	689.8	17.1599	689.8	16.0944	689.8	18.2837
690	17.3567	690	16.7054	690	17.1577	690	15.6745	690	15.4178	690	16.716	690	17.0638	690	15.9896	690	18.1642
690.2	17.2692	690.2	16.6262	690.2	17.0488	690.2	15.5467	690.2	15.3021	690.2	16.6272	690.2	16.9504	690.2	15.8948	690.2	18.0384
690.4	17.1694	690.4	16.5533	690.4	16.9504	690.4	15.4393	690.4	15.2061	690.4	16.5608	690.4	16.8377	690.4	15.8246	690.4	17.8965
690.6	17.067	690.6	16.4311	690.6	16.8212	690.6	15.3461	690.6	15.0856	690.6	16.4958	690.6	16.7319	690.6	15.7193	690.6	17.7657
690.8	16.9457	690.8	16.3165	690.8	16.7426	690.8	15.2331	690.8	14.9735	690.8	16.4193	690.8	16.6136	690.8	15.5881	690.8	17.6491
691	16.8134	691	16.2352	691	16.6623	691	15.1268	691	14.8653	691	16.3073	691	16.4751	691	15.4479	691	17.5349
691.2	16.6989	691.2	16.1339	691.2	16.5313	691.2	15.029	691.2	14.758	691.2	16.1743	691.2	16.345	691.2	15.3242	691.2	17.4218
691.4	16.586	691.4	16.0232	691.4	16.4165	691.4	14.9301	691.4	14.6518	691.4	16.0682	691.4	16.2662	691.4	15.1894	691.4	17.2868
691.6	16.4776	691.6	15.9498	691.6	16.3037	691.6	14.8544	691.6	14.5798	691.6	15.9749	691.6	16.122	691.6	15.0698	691.6	17.1849
691.8	16.3509	691.8	15.8569	691.8	16.2049	691.8	14.7703	691.8	14.5174	691.8	15.8464	691.8	16.0106	691.8	14.95	691.8	17.0768
692	16.2331	692	15.7818	692	16.0871	692	14.6655	692	14.46	692	15.7273	692	15.9124	692	14.8685	692	16.9769
692.2	16.1323	692.2	15.6887	692.2	15.972	692.2	14.5493	692.2	14.3675	692.2	15.6457	692.2	15.8148	692.2	14.7721	692.2	16.8607
692.4	16.0226	692.4	15.5968	692.4	15.854	692.4	14.4379	692.4	14.241	692.4	15.5738	692.4	15.7109	692.4	14.6768	692.4	16.7693
692.6	15.9069	692.6	15.5131	692.6	15.7413	692.6	14.344	692.6	14.1249	692.6	15.4774	692.6	15.6034	692.6	14.6083	692.6	16.6572
692.8	15.7919	692.8	15.4425	692.8	15.6561	692.8	14.2568	692.8	14.0455	692.8	15.4004	692.8	15.5195	692.8	14.5145	692.8	16.5331
693	15.6524	693	15.3899	693	15.5475	693	14.1688	693	13.9279	693	15.3056	693	15.4277	693	14.4325	693	16.4002
693.2	15.5314	693.2	15.304	693.2	15.4197	693.2	14.0955	693.2	13.8293	693.2	15.2034	693.2	15.3593	693.2	14.3106	693.2	16.2472
693.4	15.4368	693.4	15.2249	693.4	15.3001	693.4	13.9948	693.4	13.7659	693.4	15.0615	693.4	15.2859	693.4	14.173	693.4	16.1216
693.6	15.3616	693.6	15.1576	693.6	15.1928	693.6	13.8944	693.6	13.6873	693.6	14.9702	693.6	15.1808	693.6	14.0877	693.6	15.9755
693.8	15.3096	693.8	15.0419	693.8	15.087	693.8	13.7934	693.8	13.5883	693.8	14.8571	693.8	15.0419	693.8	13.995	693.8	15.8608
694	15.2364	694	14.921	694	14.9475	694	13.7349	694	13.5103	694	14.7332	694	14.9214	694	13.888	694	15.7363
694.2	15.1822	694.2	14.8423	694.2	14.8753	694.2	13.6376	694.2	13.4577	694.2	14.5852	694.2	14.7965	694.2	13.8174	694.2	15.6138
694.4	15.1138	694.4	14.7576	694.4	14.7812	694.4	13.614	694.4	13.3874	694.4	14.4637	694.4	14.6765	694.4	13.7479	694.4	15.5169
694.6	15.0142	694.6	14.6275	694.6	14.6638	694.6	13.5565	694.6	13.3061	694.6	14.3001	694.6	14.5932	694.6	13.6501	694.6	15.4549
694.8	14.9143	694.8	14.5228	694.8	14.5558	694.8	13.4948	694.8	13.1476	694.8	14.1239	694.8	14.5048	694.8	13.5782	694.8	15.3965
695	14.8075	695	14.4277	695	14.4679	695	13.3998	695	13.0915	695	14.0316	695	14.4318	695	13.4675	695	15.3023
695.2	14.6906	695.2	14.3419	695.2	14.4122	695.2	13.3107	695.2	12.9906	695.2	13.9205	695.2	14.3397	695.2	13.2962	695.2	15.2119
695.4	14.5708	695.4	14.2649	695.4	14.3457	695.4	13.2335	695.4	12.8853	695.4	13.8442	695.4	14.2768	695.4	13.1509	695.4	15.1091
695.6	14.4638	695.6	14.2066	695.6	14.2893	695.6	13.1766	695.6	12.8232	695.6	13.767	695.6	14.2096	695.6	13.0781	695.6	14.9729
695.8	14.3481	695.8	14.1507	695.8	14.1716	695.8	13.0484	695.8	12.7641	695.8	13.7148	695.8	14.0849	695.8	13.0389	695.8	14.8787
696	14.2667	696	14.019	696	14.1125	696	12.9857	696	12.6557	696	13.6632	696	14.0261	696	12.9766	696	14.7908
696.2	14.1412	696.2	13.9331	696.2	14.0648	696.2	12.9304	696.2	12.6197	696.2	13.5719	696.2	13.9415	696.2	12.9468	696.2	14.6093
696.4	14.0458	696.4	13.8726	696.4	13.988	696.4	12.8136	696.4	12.5598	696.4	13.4472	696.4	13.8933	696.4	12.9016	696.4	14.5051
696.6	14.0102	696.6	13.7767	696.6	13.9762	696.6	12.6985	696.6	12.4884	696.6	13.3617	696.6	13.8169	696.6	12.8399	696.6	14.4069
696.8	13.9377	696.8	13.6202	696.8	13.8554	696.8	12.6151	696.8	12.4208	696.8	13.2808	696.8	13.648	696.8	12.7735	696.8	14.4181
697	13.9491	697	13.5263	697	13.7675	697	12.4727	697	12.328	697	13.2392	697	13.5293	697	12.7066	697	14.3979
697.2	13.9328	697.2	13.4349	697.2	13.7626	697.2	12.3869	697.2	12.2266	697.2	13.1721	697.2	13.4674	697.2	12.7021	697.2	14.3749
697.4	13.8001	697.4	13.3801	697.4	13.6692	697.4	12.2851	697.4	12.1137	697.4	13.0865	697.4	13.3165	697.4	12.7361	697.4	14.2474
697.6	13.6198	697.6	13.276	697.6	13.5466	697.6	12.2027	697.6	12.1231	697.6	13.0612	697.6	13.2136	697.6	12.6942	697.6	14.0916
697.8	13.6132	697.8	13.2373	697.8	13.4639	697.8	12.1131	697.8	12.1047	697.8	13.052	697.8	13.1268	697.8	12.6014	697.8	13.9456
698	13.6154	698	13.1793	698	13.4096	698	12.1169	698	12.0321	698	12.9593	698	13.0753	698	12.481	698	13.8609
698.2	13.6024	698.2	12.9469	698.2	13.4133	698.2	12.2003	698.2	11.8134	698.2	12.9091	698.2	13.1103	698.2	12.3706	698.2	13.8484
698.4	13.5533	698.4	12.9053	698.4	13.3876	698.4	12.2231	698.4	11.6772	698.4	12.8095	698.4	12.9696	698.4	12.339	698.4	13.835
698.6	13.4508	698.6	12.8367	698.6	13.3172	698.6	12.1794	698.6	11.562	698.6	12.8344	698.6	12.7483	698.6	12.2888	698.6	13.7524
698.8	13.3802	698.8	12.5695	698.8	13.1491	698.8	12.1544	698.8	11.408	698.8	12.6953	698.8	12.6272	698.8	12.1646	698.8	13.6078
699	13.338	699	12.4764	699	12.9246	699	12.1313	699	11.2663	699	12.6435	699	12.683	699	11.9784	699	13.5223
699.2	13.3467	699.2	12.5143	699.2	12.78	699.2	11.9953	699.2	11.2759	699.2	12.7851	699.2	12.7783	699.2	11.7925	699.2	13.223
699.4	13.5237	699.4	12.7392	699.4	12.9191	699.4	12.0266	699.4	11.0856	699.4	12.7734	699.4	12.6594	699.4	11.7643	699.4	13.1254
699.6	13.7456	699.6	12.9539	699.6	12.8626	699.6	11.6563	699.6	10.621	699.6	12.3013	699.6	12.265	699.6	11.4211	699.6	13.2174
699.8	13.2623	699.8	13.3894	699.8	12.566	699.8	11.0121	699.8	10.9474	699.8	11.6325	699.8	12.364	699.8	10.9135	699.8	12.8643
700	12.815	700	14.3544	700	12.5248	700	10.5523	700	11.3485	700	12.21	700	12.859	700	10.9978	700	12.47

## Sheet: Figure 5c
Irradiation Time / min	Protonation Fraction / %
0	7.8
1	22.6479
2	38.8196
3	47.5755
4	48.6263
5	49.5369
6	50.4475
8	51.0079
10	51.218

## Sheet: Figure 6a
pH	Scattering Intensity / Kcps
	without UV, polymersomes	with UV 10 min, PICsomes
2	0	73.9
2.5	0	74.7
3	0	75.9
3.5	0	76.5
4	5.1	77.1
4.5	73	77.3
5	91.4	77.3
5.4	93	77.6
5.8	93.5	78.2
6.3	92.8	79.1
6.8	93.4	79.4
7.4	93.7	79.7
8	94	80.5
9	94.3	81.6
10	93.8	80.8
11	94.2	77.2
12	94.7	70.7

## Sheet: Figure 6b
Polymersomes						PICsomes
Dh / nm	f (Dh)					Dh / nm	f (Dh)
	pH 12.0	pH 7.4	pH 5.0	pH 4.0			pH 12.0	pH 7.4	pH 4.0	pH 2.0
2.01	0	0	0	0		13.54	0	0	0	0
2.328	0	0	0	0		15.69	0	0	0	0
2.696	0	0	0	0		18.17	0	0	0	0
3.122	0	0	0	0		21.04	0	0	0	0
3.615	0	0	0	0		24.36	0	0	0	0
4.187	0	0	0	0		28.21	0	0	0	0
4.849	0	0	0	0		32.67	0	0	0	0
5.615	0	0	0	0		37.84	0	0	0	0
6.503	0	0	0	0		43.82	0	0	0	0
7.531	0	0	0	0		50.75	0	0	0	0
8.721	0	0	0	0		58.77	0	0	0	0
10.1	0	0	0	0		68.06	0	0	0	0
11.7	0	0	0	0		78.82	0	0	0	0
13.54	0	0	0	0		91.28	0	0	0	0
15.69	0	0	0	0		105.7	0	0	0	0
18.17	0	0	0	0		122.4	0	0	0	0
21.04	0	0	0	0		141.8	0	0	0	0
24.36	0	0	0	0.2		164.2	0	0	0	0
28.21	0	0	0	0.7		190.1	0	0	0	0
32.67	0	0	0	0.8		220.2	0	0	0	0
37.84	0	0	0	0.4		255	0	0	0	0
43.82	0	0	0	0.1		295.3	0	0	0	0
50.75	0	0	0	0.1		342	0	0	0	0
58.77	0	0	0	0.5		396.1	0	0	2.6	1.9
68.06	0	0	0	1.2		458.7	1.4	13.3	10.6	6.5
78.82	0	0	0	1.7		531.2	6.1	28.3	19.4	12.4
91.28	0	0	0	1.8		615.1	12.5	31.4	24	17.2
105.7	0	0	0	1.5		712.4	17.9	20.8	22	19.4
122.4	0	0	0	0.9		825	20.1	6.3	14.7	18
141.8	0	0	0	0.4		955.4	18.5	0	6.1	13.7
164.2	0	0	0	0		1106	13.6	0	0.6	7.9
190.1	0	0	0	0		1281	7.5	0	0	2.8
220.2	0	0	0	0.8		1484	2.4	0	0	0.1
255	0	0	0	2.5		1718	0	0	0	0
295.3	0	0	0	5		1990	0	0	0	0
342	0	0	0	7.8		2305	0	0	0	0
396.1	0	0	0	10.4		2669	0	0	0	0
458.7	11.6	9	2.1	12.2		3091	0	0	0	0
531.2	26.2	27.3	16	12.9		3580	0	0	0	0
615.1	31.1	32.8	28.8	12.1		4145	0	0	0	0
712.4	22.7	21.4	29.5	10.2		4801	0	0	0	0
825	8.4	7.4	18.4	7.5
955.4	0	0	5.2	4.5
1106	0	0	0	2.1
1281	0	0	0	0.5
1484	0	0	0	0
1718	0	0	0	0
1990	0	0	0	0
2305	0	0	0	0
2669	0	0	0	0
3091	0	0	0	0
3580	0	0	0	0
4145	0	0	0	0

## Sheet: Figure 6c
Irradiation Time / min	Zeta potential / mV
				Mean	Standard
0	4.32	5..75	5.75	5.535	1.71827
2	6.81	6.87	5.67	6.45	0.67617
4	5.14	5.65	6.58	5.79	0.73014
6	6.58	6.4	5.24	6.07333	0.72728
8	4.58	5.96	6.45	5.66333	0.96966
10	5.1	4.81	4.38	4.76333	0.36226

## Sheet: Figure 6c, inset
Zeta-potential / mV	Intensity		Zeta-potential / mV	Intensity
	without UV			with UV 10 min
-106	0		-108	0
-102	0		-104	0
-98.1	0		-99.5	0
-94	0		-95.4	0
-89.8	0		-91.3	0
-85.7	0		-87.2	0
-81.6	0		-83.1	0
-77.4	0		-79	0
-73.3	0		-74.9	0
-69.2	0		-70.8	0
-65.1	0		-66.7	0
-60.9	0		-62.6	0
-56.8	0		-58.5	0
-52.7	0		-54.4	0
-48.5	0		-50.2	0
-44.4	0		-46.1	0
-40.3	0		-42	0
-36.1	0		-37.9	0
-32	0		-33.8	0
-27.9	0		-29.7	0
-23.7	0		-25.6	0
-19.6	0		-21.5	0
-15.5	0		-17.4	0
-11.4	0		-13.3	5334.38
-7.22	38412.8		-9.18	47389.1
-3.09	114526		-5.07	118508
1.04	226378		-0.961	179336
5.17	361425		3.15	233438
9.3	368754		7.25	253925
13.4	220446		11.4	187070
17.6	76404.2		15.5	87633.2
21.7	17309.1		19.6	30641.6
25.8	1574.59		23.7	6148.31
30	0		27.8	0
34.1	0		31.9	0
38.2	0		36	0
42.4	0		40.1	0
46.5	0		44.2	0
50.6	0		48.3	0
54.7	0		52.4	0
58.9	0		56.5	0
63	0		60.6	0
67.1	0		64.7	0
71.3	0		68.9	0
75.4	0		73	0
79.5	0		77.1	0
83.7	0		81.2	0
87.8	0		85.3	0
91.9	0		89.4	0
96.1	0		93.5	0
100	0		97.6	0
104	0		102	0
108	0		106	0
113	0		110	0
117	0		114	0
121	0		118	0
125	0		122	0
129	0		126	0
133	0		130	0
137	0		135	0
141	0		139	0
			143	0

## Sheet: Figure 6d
pH	Polymersomes						pH	PICsomes
				Mean	Standard						Mean	Standard
4	7.7	8.45	8.05	8.06667	0.37528		2	31.2	32.3	34.2	32.5667	1.51767
5.5	9.62	10.7	10.3	10.2067	0.54602		3	17.9	17.3	18	17.7333	0.37859
7	3.8	5.55	7.23	5.52667	1.71512		4	12.8	13.7	14.7	13.7333	0.95044
8	2.14	2.49	2.43	2.35333	0.18717		5.5	6.91	7.95	7.98	7.61333	0.60929
10	-2.68	-2.96	-2.38	-2.67333	0.29006		7	4.13	4.31	4.8	4.41333	0.34675
12	-3.41	-3.41	-3.81	-3.54333	0.23094		8	0.541	0.43	0.905	0.62533	0.24848
							10	-4.07	-4.89	-5.31	-4.75667	0.63066
							12	-15.5	-16	-14.7	-15.4	0.65574

## Sheet: Figure 7b
Dh / nm	f (Dh), 25 oC
	without NaCl	0.5 M NaCl	1.0 M NaCl	1.5 M NaCl	2.0 M NaCl	2.5 M NaCl	3.0 M NaCl
0.4	0	35	70	105	140	175	210
0.4632	0	35	70	105	140	175	210
0.5365	0	35	70	105	140	175	210
0.6213	0	35	70	105	140	175	210
0.7195	0	35	70	105	140	175	210
0.8332	0	35	70	105	140	175	210
0.9649	0	35	70	105	140	175	210
1.117	0	35	70	105	140	175	210
1.294	0	35	70	105	140	175	210
1.499	0	35	70	105	140	175	210
1.736	0	35	70	105	140	175	210
2.01	0	35	70	105	140	175	210
2.328	0	35	70	105	140	175	210
2.696	0	35	70	105	140	175	210
3.122	0	35	70	105	140	175	210
3.615	0	35	70	105	140	175	210
4.187	0	35	70	105	140	175	210
4.849	0	35	70	105	140	175	210
5.615	0	35	70	105	140	175	210
6.503	0	35	70	105	140	175	210
7.531	0	35	70	105	140	175	210
8.721	0	35	70	105	140	175	210
10.1	0	35	70	105	140	175	210
11.7	0	35	70	105	140	175	210
13.54	0	35	70	105	140	175	210
15.69	0	35	70	105	140	175	210
18.17	0	35	70	105	140	175	210
21.04	0	35	70	105	140	175	210
24.36	0	35	70	105	140	175	210
28.21	0	35	70	105	140	175	210
32.67	0	35	70	105	140	175	210
37.84	0	35	70	105	140	175	210
43.82	0	35	70	105	140	175	210
50.75	0	35	70	105	140	175	210
58.77	0	35	70	105	140	175	210
68.06	0	35	70	105	140	175	210
78.82	0	35	70	105	140	175	210
91.28	0	35	70	105	140	175	210
105.7	0	35	70	105	140	175	210
122.4	0	35	70	105	140	175	210
141.8	0	35	70	105	140	175	210
164.2	0	35	70	105	140	175	210
190.1	0	35	70	105	140	175	210
220.2	0	35	70	105	140	175	210
255	0	35	70	105	140	175	210
295.3	0	35	70	105	140	175	210
342	0	35	70	105	140	175	210
396.1	3	35	71.9	105	140	175	210
458.7	18.1	50.2	83.6	114.9	149.4	178.2	216
531.2	30.6	65.4	95.8	129	165.3	193.7	225.5
615.1	29.4	66.5	99	135.4	172.2	206.3	232.7
712.4	16.1	53.7	91.2	129.4	164.2	204.5	233.8
825	2.8	39.1	78.4	115.9	149	190.4	228.7
955.4	0	35	70	105.5	140	176.9	220.3
1106	0	35	70	105	140	175	213
1281	0	35	70	105	140	175	210
1484	0	35	70	105	140	175	210
1718	0	35	70	105	140	175	210
1990	0	35	70	105	140	175	210
2305	0	35	70	105	140	175	210
2669	0	35	70	105	140	175	210
3091	0	35	70	105	140	175	210
3580	0	35	70	105	140	175	210
4145	0	35	70	105	140	175	210
4801	0	35	70	105	140	175	210
5560	0	35	70	105	140	175	210
6439	0	35	70	105	140	175	210
7456	0	35	70	105	140	175	210

[truncated: 50 more sheets: Figure 7c, Figure 7d, Figure 8c, Figure 8d, Figure 9b, Figure 9c, Figure 9e, Figure 9f, Figure 10c, Figure 10d, Figure 10e, Figure 10f, Supplementary Figure 16, Supplementary Figure 18a, Supplementary Figure 18b, Supplementary Figure 19c, Supplementary Figure 20a, Supplementary Figure 20b, Supplementary Figure 21, Supplementary Figure 22c …]
